# Supplementary material for: Ultra-High-Density Tripotassium 4,5-Bis(gem-dinitromethyl)-1,2,3-triazolate Hydrate (3K3BNOT·4H2O): A Lead-Free Triazole-Based Energetic Salt
Source: Molecules. 2026 Jun 7;31(12):1992. doi: 10.3390/molecules31121992 (PMC13304913; doi:10.3390/molecules31121992)
Supplement: Supplementary file 1 [file molecules-31-01992-s001.zip]

Archive with 2 entries (2 files):
- molecules-4289228-File S1.cif
- molecules-4289228-supplementary.pdf
