# Supplementary material for: Ultra-High-Density Tripotassium 4,5-Bis(gem-dinitromethyl)-1,2,3-triazolate Hydrate (3K3BNOT·4H2O): A Lead-Free Triazole-Based Energetic Salt
Source: Molecules. 2026 Jun 7;31(12):1992. doi: 10.3390/molecules31121992 (PMC13304913; doi:10.3390/molecules31121992)
Supplement: Supplementary file 1 [file molecules-31-01992-s001.zip › molecules-4289228-File S1.cif]

data_251213wa_z0545303_1_0m
_audit_creation_date               2025-12-14
_audit_creation_method
;
Olex2 1.5
(compiled 2025.07.13 svn.rb7424aed for OlexSys, GUI svn.r7314)
;
_shelx_SHELXL_version_number       '2025/1'
_audit_contact_author_address      ?
_audit_contact_author_email        ?
_audit_contact_author_name         ''
_audit_contact_author_phone        ?
_publ_contact_author_id_orcid      ?
_publ_section_references
;
Dolomanov, O.V., Bourhis, L.J., Gildea, R.J, Howard, J.A.K. & Puschmann, H.
 (2009), J. Appl. Cryst. 42, 339-341.

Sheldrick, G.M. (2015). Acta Cryst. A71, 3-8.

Sheldrick, G.M. (2015). Acta Cryst. C71, 3-8.
;
_chemical_name_common              ?
_chemical_name_systematic          ?
_chemical_formula_moiety           'C12 H7.333 K9 N21 O27.667, 0.333(H2 O)'
_chemical_formula_sum              'C12 H8 K9 N21 O28'
_chemical_formula_weight           1246.29
_chemical_melting_point            ?
loop_
  _atom_type_symbol
  _atom_type_description
  _atom_type_scat_dispersion_real
  _atom_type_scat_dispersion_imag
  _atom_type_scat_source
 'C' 'C' 0.0181 0.0091 'International Tables Vol C Tables 4.2.6.8 and 6.1.1.4'
 'H' 'H' 0.0000 0.0000 'International Tables Vol C Tables 4.2.6.8 and 6.1.1.4'
 'K' 'K' 0.3868 1.0657 'International Tables Vol C Tables 4.2.6.8 and 6.1.1.4'
 'N' 'N' 0.0311 0.0180 'International Tables Vol C Tables 4.2.6.8 and 6.1.1.4'
 'O' 'O' 0.0492 0.0322 'International Tables Vol C Tables 4.2.6.8 and 6.1.1.4'

_shelx_space_group_comment
;
The symmetry employed for this shelxl refinement is uniquely defined
by the following loop, which should always be used as a source of
symmetry information in preference to the above space-group names.
They are only intended as comments.
;
_space_group_crystal_system        'triclinic'
_space_group_IT_number             2
_space_group_name_H-M_alt          P-1
_space_group_name_Hall             '-P 1'
loop_
  _space_group_symop_operation_xyz
 'x, y, z'
 '-x, -y, -z'

_cell_length_a                     10.5811(3)
_cell_length_b                     12.3754(4)
_cell_length_c                     15.4412(5)
_cell_angle_alpha                  96.0000(10)
_cell_angle_beta                   97.2600(10)
_cell_angle_gamma                  91.9050(10)
_cell_volume                       1992.54(11)
_cell_formula_units_Z              2
_cell_measurement_reflns_used      9860
_cell_measurement_temperature      193.00
_cell_measurement_theta_max        68.26
_cell_measurement_theta_min        2.90
_shelx_estimated_absorpt_T_max     0.472
_shelx_estimated_absorpt_T_min     0.362
_exptl_absorpt_coefficient_mu      9.820
_exptl_absorpt_correction_T_max    0.7531
_exptl_absorpt_correction_T_min    0.6224
_exptl_absorpt_correction_type     multi-scan
_exptl_absorpt_process_details
;
SADABS-2016/2 (Bruker,2016/2) was used for absorption correction.
wR2(int) was 0.0762 before and 0.0512 after correction.
The Ratio of minimum to maximum transmission is 0.8265.
The \l/2 correction factor is Not present.
;
_exptl_absorpt_special_details     ?
_exptl_crystal_colour              ?
_exptl_crystal_density_diffrn      2.077
_exptl_crystal_density_meas        ?
_exptl_crystal_density_method      ?
_exptl_crystal_description         block
_exptl_crystal_F_000               1244
_exptl_crystal_size_max            0.13
_exptl_crystal_size_mid            0.11
_exptl_crystal_size_min            0.09
_exptl_transmission_factor_max     ?
_exptl_transmission_factor_min     ?
_diffrn_reflns_av_R_equivalents    0.0418
_diffrn_reflns_av_unetI/netI       0.0349
_diffrn_reflns_Laue_measured_fraction_full  0.993
_diffrn_reflns_Laue_measured_fraction_max  0.990
_diffrn_reflns_limit_h_max         12
_diffrn_reflns_limit_h_min         -12
_diffrn_reflns_limit_k_max         14
_diffrn_reflns_limit_k_min         -14
_diffrn_reflns_limit_l_max         18
_diffrn_reflns_limit_l_min         -18
_diffrn_reflns_number              28229
_diffrn_reflns_point_group_measured_fraction_full  0.993
_diffrn_reflns_point_group_measured_fraction_max  0.990
_diffrn_reflns_theta_full          67.679
_diffrn_reflns_theta_max           68.400
_diffrn_reflns_theta_min           2.902
_diffrn_ambient_temperature        193.00
_diffrn_detector                   CPAD
_diffrn_detector_area_resol_mean   7.41
_diffrn_detector_type              'Bruker PHOTON III-M14'
_diffrn_measured_fraction_theta_full  0.993
_diffrn_measured_fraction_theta_max  0.990
_diffrn_measurement_device         'three circle diffractometer'
_diffrn_measurement_device_type    'Bruker D8 QUEST'
_diffrn_measurement_method         '\w and \f shutterless scans'
_diffrn_measurement_specimen_support  'nylon loop'
_diffrn_radiation_monochromator    'Helios Multi-layer Optic'
_diffrn_radiation_probe            X-ray
_diffrn_radiation_type             CuK\a
_diffrn_radiation_wavelength       1.54178
_diffrn_source                     'microfocus sealed X-ray tube'
_diffrn_source_current             1.1
_diffrn_source_power               0.05500000000000001
_diffrn_source_type                'Incoatec I\ms DIAMOND'
_diffrn_source_voltage             50.0
_diffrn_standards_number           0
_reflns_Friedel_coverage           0.000
_reflns_Friedel_fraction_full      .
_reflns_Friedel_fraction_max       .
_reflns_number_gt                  6865
_reflns_number_total               7238
_reflns_special_details
;
 Reflections were merged by SHELXL according to the crystal
 class for the calculation of statistics and refinement.
 
 _reflns_Friedel_fraction is defined as the number of unique
 Friedel pairs measured divided by the number that would be
 possible theoretically, ignoring centric projections and
 systematic absences.
;
_reflns_threshold_expression       'I > 2\s(I)'
_computing_cell_refinement         'SAINT V8.41 (Bruker, 2024)'
_computing_data_collection         'APEX6 V2024.9-1 (Bruker, 2025)'
_computing_data_reduction          'SAINT V8.41 (Bruker, 2024)'
_computing_molecular_graphics      'Olex2 1.5 (Dolomanov et al., 2009)'
_computing_publication_material    'Olex2 1.5 (Dolomanov et al., 2009)'
_computing_structure_refinement    'SHELXL 2025/1 (Sheldrick, 2015)'
_computing_structure_solution      'SHELXT 2018/2 (Sheldrick, 2018)'
_refine_diff_density_max           1.066
_refine_diff_density_min           -0.422
_refine_diff_density_rms           0.078
_refine_ls_extinction_coef         .
_refine_ls_extinction_method       none
_refine_ls_goodness_of_fit_ref     1.275
_refine_ls_hydrogen_treatment      constr
_refine_ls_matrix_type             full
_refine_ls_number_parameters       695
_refine_ls_number_reflns           7238
_refine_ls_number_restraints       51
_refine_ls_R_factor_all            0.0497
_refine_ls_R_factor_gt             0.0446
_refine_ls_restrained_S_all        1.281
_refine_ls_shift/su_max            0.000
_refine_ls_shift/su_mean           0.000
_refine_ls_structure_factor_coef   Fsqd
_refine_ls_weighting_details      
 'w=1/[\s^2^(Fo^2^)+4.9249P] where P=(Fo^2^+2Fc^2^)/3'
_refine_ls_weighting_scheme        calc
_refine_ls_wR_factor_gt            0.0965
_refine_ls_wR_factor_ref           0.0974
_refine_special_details            ?
_olex2_refinement_description
;
1. Fixed Uiso
 At 1.5 times of:
  All O(H,H) groups
2. Restrained distances
 O3B-N2 \\sim O3A-N2
 with sigma of 0.02
 O14A-N13 \\sim O14B-N13
 with sigma of 0.02
 O20B-N16 \\sim O20A-N16
 with sigma of 0.02
3. Uiso/Uaniso restraints and constraints
O28 \\sim O29 \\sim O30: within 2A with sigma of 0.01 and sigma for terminal
atoms of 0.02 within 2A
O3A \\sim O3B: within 2A with sigma of 0.01 and sigma for terminal atoms of
0.02 within 2A
O14A \\sim O14B: within 2A with sigma of 0.01 and sigma for terminal atoms of
0.02 within 2A
O20A \\sim O20B: within 2A with sigma of 0.01 and sigma for terminal atoms of
0.02 within 2A
Uanis(O30) \\sim Ueq, Uanis(O29) \\sim Ueq, Uanis(O28) \\sim Ueq: with sigma of
0.01 and sigma for terminal atoms of 0.02
4. Others
 Sof(K1A)=1-FVAR(1)
 Sof(K1)=FVAR(1)
 Sof(O3B)=1-FVAR(2)
 Sof(O3A)=FVAR(2)
 Sof(O14B)=1-FVAR(3)
 Sof(O14A)=FVAR(3)
 Sof(O20B)=1-FVAR(4)
 Sof(O20A)=FVAR(4)
 Fixed Sof: O28(0.333333) H28A(0.333333) H28B(0.333333) O29(0.333333)
 H29A(0.333333) H29B(0.333333) O30(0.333333) H30A(0.333333) H30B(0.333333)
5.a Riding coordinates:
 O9(H9A,H9B), O28(H28A,H28B), O29(H29A,H29B), O30(H30A,H30B)
5.b Free rotating group:
 O3(H3A,H3B), O27(H27A,H27B)
;
_atom_sites_solution_hydrogens     difmap
_atom_sites_solution_primary       dual
_atom_sites_solution_secondary     ?
loop_
  _atom_site_label
  _atom_site_type_symbol
  _atom_site_fract_x
  _atom_site_fract_y
  _atom_site_fract_z
  _atom_site_U_iso_or_equiv
  _atom_site_adp_type
  _atom_site_occupancy
  _atom_site_site_symmetry_order
  _atom_site_calc_flag
  _atom_site_refinement_flags_posn
  _atom_site_refinement_flags_adp
  _atom_site_refinement_flags_occupancy
  _atom_site_disorder_assembly
  _atom_site_disorder_group
 K1 K 0.7841(4) 0.8579(9) 1.0172(4) 0.0399(12) Uani 0.46(2) 1 d . . P A 1
 K1A K 0.7742(2) 0.8103(9) 0.9869(7) 0.044(2) Uani 0.54(2) 1 d . . P A 2
 K2 K 0.87790(7) 0.65929(6) 0.72354(5) 0.02283(17) Uani 1 1 d . . . . .
 K3 K 0.51667(7) 0.60375(6) 0.61659(5) 0.02482(17) Uani 1 1 d . . . . .
 K4 K 0.82499(7) 0.47366(6) 0.46194(5) 0.02022(16) Uani 1 1 d . . . . .
 K5 K 1.30454(8) 0.88094(6) 0.52785(5) 0.02439(17) Uani 1 1 d . . . . .
 K6 K 0.38109(7) 0.96718(6) 0.22679(5) 0.01954(16) Uani 1 1 d . . . . .
 K7 K 1.00988(8) 1.00767(7) 0.27286(5) 0.0308(2) Uani 1 1 d . . . . .
 K8 K 0.52893(8) 0.61832(7) 0.16158(5) 0.02765(18) Uani 1 1 d . . . . .
 K9 K 1.12946(7) 0.64516(6) 0.00657(5) 0.02557(18) Uani 1 1 d . . . . .
 O26 O 1.2644(2) 0.51302(18) 0.37405(15) 0.0195(5) Uani 1 1 d . . . . .
 O1 O 0.1776(3) 0.8322(2) 0.68548(17) 0.0316(6) Uani 1 1 d . . . . .
 O2 O 0.3011(3) 0.7074(2) 0.64258(16) 0.0268(6) Uani 1 1 d . . . . .
 O3A O 0.4132(13) 0.6007(11) 0.7682(6) 0.034(2) Uani 0.53(2) 1 d D U P B 1
 O3B O 0.3596(15) 0.5686(8) 0.7507(7) 0.031(2) Uani 0.47(2) 1 d D U P B 2
 O4 O 0.3032(3) 0.5988(2) 0.88029(18) 0.0426(8) Uani 1 1 d . . . . .
 O5 O 0.4064(2) 0.9239(2) 0.82745(17) 0.0290(6) Uani 1 1 d . . . . .
 O6 O 0.5742(2) 0.9215(2) 0.92363(19) 0.0338(7) Uani 1 1 d . . . . .
 O7 O 0.3554(3) 0.7680(2) 1.07202(17) 0.0320(6) Uani 1 1 d . . . . .
 O8 O 0.5410(3) 0.8413(3) 1.06628(19) 0.0440(8) Uani 1 1 d . . . . .
 O9 O 0.6576(3) 0.7227(3) 0.7834(3) 0.0596(10) Uani 1 1 d . . . . .
 H9A H 0.648084 0.787887 0.768031 0.089 Uiso 1 1 d R U . A .
 H9B H 0.585109 0.704864 0.800274 0.089 Uiso 1 1 d R U . . .
 O10 O 0.5379(3) 0.8023(2) 0.27753(15) 0.0265(6) Uani 1 1 d . . . . .
 O11 O 0.5669(3) 0.93340(19) 0.38372(18) 0.0306(6) Uani 1 1 d . . . . .
 O12 O 0.5255(2) 0.61005(18) 0.32967(14) 0.0187(5) Uani 1 1 d . . . . .
 O13 O 0.6162(2) 0.59639(18) 0.46176(15) 0.0186(5) Uani 1 1 d . . . . .
 O14A O 1.0355(9) 0.8842(10) 0.4088(9) 0.043(2) Uani 0.68(3) 1 d D U P C 1
 O14B O 0.996(2) 0.8531(19) 0.3799(14) 0.041(4) Uani 0.32(3) 1 d D U P C 2
 O15 O 0.8604(3) 0.9617(3) 0.4288(2) 0.0468(9) Uani 1 1 d . . . . .
 O16 O 1.0728(3) 0.7103(2) 0.4751(2) 0.0392(7) Uani 1 1 d . . . . .
 O17 O 0.9379(2) 0.6579(2) 0.55916(16) 0.0248(5) Uani 1 1 d . . . . .
 O18 O 0.7700(2) 0.6986(2) 0.1670(2) 0.0367(7) Uani 1 1 d . . . . .
 O19 O 0.9281(3) 0.6925(3) 0.08980(18) 0.0366(7) Uani 1 1 d . . . . .
 O20A O 0.8185(13) 0.6272(13) 0.3197(8) 0.041(2) Uani 0.74(4) 1 d D U P D 1
 O20B O 0.790(2) 0.590(3) 0.302(2) 0.037(4) Uani 0.26(4) 1 d D U P D 2
 O21 O 0.9531(3) 0.4962(2) 0.31903(19) 0.0393(7) Uani 1 1 d . . . . .
 O22 O 1.1821(3) 0.7980(2) 0.22207(19) 0.0384(7) Uani 1 1 d . . . . .
 O23 O 1.2849(3) 0.8374(2) 0.35242(16) 0.0270(6) Uani 1 1 d . . . . .
 O25 O 1.3255(2) 0.67181(19) 0.44316(15) 0.0191(5) Uani 1 1 d . . . . .
 O3 O 0.1531(3) 1.0137(2) 0.13152(17) 0.0306(6) Uani 1 1 d G . . . .
 H3A H 0.091851 1.054579 0.113623 0.046 Uiso 1 1 d G U . . .
 H3B H 0.151877 0.961478 0.089071 0.046 Uiso 1 1 d G U . . .
 O27 O 0.7940(3) 0.9275(3) 0.1774(3) 0.0638(12) Uani 1 1 d G . . . .
 H27A H 0.759735 0.865678 0.186896 0.096 Uiso 1 1 d G U . . .
 H27B H 0.734343 0.973467 0.182776 0.096 Uiso 1 1 d G U . . .
 O28 O 0.5400(17) 0.5373(13) -0.0140(9) 0.100(5) Uani 0.3333 1 d . U P D -1
 H28A H 0.619182 0.557273 -0.015582 0.150 Uiso 0.3333 1 d R U P D -1
 H28B H 0.496256 0.585063 -0.040971 0.150 Uiso 0.3333 1 d R U P D -1
 O29 O 0.5914(13) 0.6250(12) -0.0265(9) 0.061(3) Uani 0.3333 1 d . U P D 2
 H29A H 0.647173 0.589484 -0.053542 0.092 Uiso 0.3333 1 d R U P D 2
 H29B H 0.530232 0.634497 -0.067900 0.092 Uiso 0.3333 1 d R U P D 2
 N1 N 0.2419(3) 0.7523(2) 0.70071(18) 0.0199(6) Uani 1 1 d . . . . .
 N2 N 0.3138(4) 0.6310(3) 0.8063(2) 0.0330(8) Uani 1 1 d D . . . .
 N3 N 0.0552(3) 0.7853(2) 0.84906(18) 0.0184(6) Uani 1 1 d . . . . .
 N4 N 0.0388(3) 0.8483(2) 0.92283(19) 0.0214(6) Uani 1 1 d . . . . .
 N5 N 0.1519(3) 0.8825(2) 0.96926(18) 0.0205(6) Uani 1 1 d . . . . .
 N6 N 0.4299(3) 0.8206(3) 1.03269(19) 0.0223(6) Uani 1 1 d . . . . .
 N7 N 0.4574(3) 0.9026(2) 0.90218(19) 0.0204(6) Uani 1 1 d . . . . .
 N8 N 0.5682(3) 0.8343(2) 0.35717(18) 0.0181(6) Uani 1 1 d . . . . .
 N9 N 0.5814(2) 0.6549(2) 0.40049(17) 0.0143(5) Uani 1 1 d . . . . .
 N10 N 0.5878(3) 0.8289(2) 0.57410(18) 0.0180(6) Uani 1 1 d . . . . .
 N11 N 0.6698(3) 0.8594(2) 0.64669(19) 0.0214(6) Uani 1 1 d . . . . .
 N12 N 0.7910(3) 0.8592(2) 0.62930(18) 0.0204(6) Uani 1 1 d . . . . .
 N13 N 0.9318(3) 0.8852(3) 0.4405(2) 0.0352(8) Uani 1 1 d D . . . .
 N14 N 0.9733(3) 0.7260(2) 0.51002(19) 0.0190(6) Uani 1 1 d . . . . .
 N15 N 0.8773(3) 0.6649(2) 0.1541(2) 0.0240(7) Uani 1 1 d . . . . .
 N16 N 0.8977(3) 0.5712(3) 0.2826(2) 0.0319(8) Uani 1 1 d D . . . .
 N17 N 1.2338(3) 0.7686(2) 0.29289(19) 0.0224(6) Uani 1 1 d . . . . .
 N19 N 1.2650(3) 0.5258(2) 0.17354(18) 0.0204(6) Uani 1 1 d . . . . .
 N20 N 1.1916(3) 0.4620(2) 0.10930(19) 0.0239(6) Uani 1 1 d . . . . .
 N21 N 1.0670(3) 0.4776(2) 0.11391(18) 0.0213(6) Uani 1 1 d . . . . .
 N24 N 1.2764(2) 0.6158(2) 0.37460(17) 0.0152(6) Uani 1 1 d . . . . .
 C1 C 0.2428(3) 0.7152(3) 0.7825(2) 0.0165(7) Uani 1 1 d . . . . .
 C2 C 0.1824(3) 0.7785(3) 0.8496(2) 0.0148(6) Uani 1 1 d . . . . .
 C3 C 0.2423(3) 0.8391(3) 0.9241(2) 0.0148(6) Uani 1 1 d . . . . .
 C4 C 0.3794(3) 0.8559(3) 0.9540(2) 0.0162(7) Uani 1 1 d . . . . .
 C5 C 0.6052(3) 0.7645(3) 0.4193(2) 0.0141(6) Uani 1 1 d . . . . .
 C6 C 0.6595(3) 0.8077(3) 0.5083(2) 0.0147(6) Uani 1 1 d . . . . .
 C7 C 0.7867(3) 0.8273(3) 0.5424(2) 0.0155(6) Uani 1 1 d . . . . .
 C8 C 0.9010(3) 0.8140(3) 0.4992(2) 0.0179(7) Uani 1 1 d . . . . .
 C9 C 0.9426(3) 0.5967(3) 0.2057(2) 0.0210(7) Uani 1 1 d . . . . .
 C10 C 1.0613(3) 0.5530(3) 0.1825(2) 0.0173(7) Uani 1 1 d . . . . .
 C11 C 1.1852(3) 0.5830(3) 0.2206(2) 0.0167(7) Uani 1 1 d . . . . .
 C12 C 1.2319(3) 0.6571(3) 0.2980(2) 0.0169(7) Uani 1 1 d . . . . .
 O30 O 0.6378(13) 0.6640(8) -0.0484(7) 0.051(3) Uani 0.3333 1 d . U P E 3
 H30A H 0.573357 0.701274 -0.066698 0.076 Uiso 0.3333 1 d R U P E 3
 H30B H 0.688070 0.655699 -0.088840 0.076 Uiso 0.3333 1 d R U P E 3

loop_
  _atom_site_aniso_label
  _atom_site_aniso_U_11
  _atom_site_aniso_U_22
  _atom_site_aniso_U_33
  _atom_site_aniso_U_23
  _atom_site_aniso_U_13
  _atom_site_aniso_U_12
 K1 0.0332(13) 0.053(3) 0.0329(18) 0.009(2) -0.0041(12) 0.0143(14)
 K1A 0.0213(10) 0.064(4) 0.052(3) 0.037(3) 0.0007(11) 0.0051(12)
 K2 0.0223(4) 0.0234(4) 0.0214(4) -0.0003(3) 0.0006(3) -0.0017(3)
 K3 0.0232(4) 0.0190(4) 0.0341(4) 0.0010(3) 0.0125(3) 0.0009(3)
 K4 0.0207(4) 0.0193(3) 0.0224(4) 0.0044(3) 0.0075(3) 0.0027(3)
 K5 0.0274(4) 0.0222(4) 0.0231(4) -0.0007(3) 0.0042(3) 0.0015(3)
 K6 0.0197(4) 0.0193(3) 0.0209(4) 0.0063(3) 0.0042(3) 0.0013(3)
 K7 0.0292(4) 0.0354(5) 0.0268(4) 0.0074(3) 0.0000(3) -0.0130(3)
 K8 0.0265(4) 0.0360(4) 0.0193(4) 0.0013(3) 0.0009(3) -0.0021(3)
 K9 0.0239(4) 0.0284(4) 0.0257(4) 0.0108(3) 0.0038(3) -0.0053(3)
 O26 0.0221(12) 0.0169(12) 0.0200(12) 0.0046(9) 0.0023(10) -0.0004(9)
 O1 0.0419(16) 0.0332(15) 0.0219(13) 0.0075(11) 0.0043(12) 0.0199(13)
 O2 0.0321(14) 0.0341(14) 0.0161(12) -0.0002(10) 0.0113(11) 0.0090(11)
 O3A 0.043(5) 0.037(5) 0.025(4) 0.001(3) 0.009(4) 0.025(4)
 O3B 0.040(6) 0.022(4) 0.033(4) -0.001(3) 0.015(4) 0.012(4)
 O4 0.078(2) 0.0310(15) 0.0276(15) 0.0163(12) 0.0235(15) 0.0263(15)
 O5 0.0236(13) 0.0398(16) 0.0247(14) 0.0178(12) -0.0025(11) -0.0046(11)
 O6 0.0138(13) 0.0478(17) 0.0418(16) 0.0228(14) -0.0017(11) -0.0071(12)
 O7 0.0255(14) 0.0493(17) 0.0232(14) 0.0184(12) 0.0011(11) -0.0076(12)
 O8 0.0214(15) 0.082(2) 0.0277(15) 0.0204(15) -0.0099(12) -0.0113(15)
 O9 0.051(2) 0.059(2) 0.082(3) 0.036(2) 0.0273(19) 0.0240(18)
 O10 0.0392(15) 0.0241(13) 0.0153(12) 0.0045(10) -0.0034(11) 0.0080(11)
 O11 0.0414(16) 0.0124(12) 0.0337(15) 0.0018(11) -0.0113(12) 0.0019(11)
 O12 0.0219(12) 0.0187(12) 0.0137(11) -0.0020(9) -0.0003(9) -0.0038(9)
 O13 0.0231(12) 0.0153(11) 0.0180(12) 0.0055(9) 0.0019(9) 0.0030(9)
 O14A 0.022(4) 0.054(5) 0.063(6) 0.035(4) 0.024(4) 0.009(3)
 O14B 0.021(7) 0.054(8) 0.063(8) 0.041(6) 0.024(6) 0.015(6)
 O15 0.0418(18) 0.0427(18) 0.069(2) 0.0396(17) 0.0250(16) 0.0269(15)
 O16 0.0313(16) 0.0421(17) 0.0546(19) 0.0237(15) 0.0250(14) 0.0236(13)
 O17 0.0288(14) 0.0209(12) 0.0273(13) 0.0105(10) 0.0069(11) 0.0026(10)
 O18 0.0166(13) 0.0379(16) 0.0597(19) 0.0175(14) 0.0095(13) 0.0066(11)
 O19 0.0340(16) 0.0528(18) 0.0275(15) 0.0222(13) 0.0046(12) 0.0093(14)
 O20A 0.032(4) 0.054(6) 0.043(4) 0.014(4) 0.026(3) 0.011(4)
 O20B 0.021(7) 0.052(10) 0.046(9) 0.023(7) 0.018(6) 0.011(6)
 O21 0.0430(17) 0.0456(18) 0.0395(17) 0.0263(14) 0.0229(14) 0.0155(14)
 O22 0.0512(19) 0.0289(15) 0.0329(16) 0.0161(12) -0.0108(13) -0.0065(13)
 O23 0.0354(15) 0.0215(13) 0.0239(13) 0.0017(10) 0.0067(11) -0.0079(11)
 O25 0.0178(12) 0.0236(12) 0.0147(11) -0.0022(9) 0.0010(9) 0.0005(10)
 O3 0.0293(15) 0.0367(16) 0.0230(14) -0.0045(11) -0.0036(11) 0.0137(12)
 O27 0.0301(17) 0.0331(18) 0.120(3) 0.018(2) -0.027(2) -0.0043(14)
 O28 0.131(12) 0.109(11) 0.050(7) -0.042(8) 0.000(7) 0.060(9)
 O29 0.058(6) 0.066(6) 0.057(6) -0.026(5) 0.022(5) 0.023(5)
 N1 0.0213(15) 0.0207(15) 0.0173(14) 0.0005(12) 0.0028(12) 0.0024(12)
 N2 0.056(2) 0.0265(17) 0.0226(17) 0.0081(13) 0.0196(16) 0.0210(16)
 N3 0.0158(14) 0.0214(14) 0.0170(14) 0.0006(11) -0.0002(11) 0.0009(11)
 N4 0.0164(14) 0.0275(16) 0.0208(15) 0.0008(12) 0.0038(12) 0.0056(12)
 N5 0.0208(15) 0.0225(15) 0.0182(14) -0.0013(12) 0.0050(12) 0.0042(12)
 N6 0.0171(15) 0.0312(17) 0.0177(14) 0.0023(12) 0.0001(12) -0.0027(12)
 N7 0.0176(15) 0.0215(15) 0.0226(15) 0.0072(12) 0.0015(12) -0.0012(12)
 N8 0.0166(14) 0.0158(14) 0.0211(15) 0.0028(11) -0.0007(11) 0.0001(11)
 N9 0.0135(13) 0.0166(13) 0.0135(13) 0.0017(11) 0.0037(10) 0.0022(10)
 N10 0.0163(14) 0.0193(14) 0.0186(14) -0.0003(11) 0.0042(11) 0.0019(11)
 N11 0.0204(15) 0.0256(16) 0.0173(14) -0.0033(12) 0.0035(12) 0.0008(12)
 N12 0.0172(14) 0.0235(15) 0.0189(15) 0.0004(12) -0.0016(11) -0.0014(12)
 N13 0.0294(18) 0.0367(19) 0.049(2) 0.0253(17) 0.0205(16) 0.0162(15)
 N14 0.0143(14) 0.0221(15) 0.0218(15) 0.0064(12) 0.0027(11) 0.0038(11)
 N15 0.0171(15) 0.0260(16) 0.0287(17) 0.0070(13) 0.0004(12) -0.0028(12)
 N16 0.0235(17) 0.045(2) 0.0326(18) 0.0141(16) 0.0135(14) 0.0055(15)
 N17 0.0221(15) 0.0233(15) 0.0232(16) 0.0076(13) 0.0061(12) -0.0048(12)
 N19 0.0200(15) 0.0234(15) 0.0181(14) 0.0039(12) 0.0033(12) -0.0001(12)
 N20 0.0275(16) 0.0278(16) 0.0172(15) 0.0054(12) 0.0033(12) 0.0002(13)
 N21 0.0235(15) 0.0259(15) 0.0142(14) 0.0057(12) -0.0005(11) -0.0026(12)
 N24 0.0101(13) 0.0189(14) 0.0167(14) 0.0032(11) 0.0022(10) -0.0005(11)
 C1 0.0211(17) 0.0149(15) 0.0137(16) -0.0001(12) 0.0047(13) 0.0006(13)
 C2 0.0152(16) 0.0153(15) 0.0138(15) 0.0022(12) 0.0012(12) 0.0007(12)
 C3 0.0167(16) 0.0143(15) 0.0133(15) 0.0020(12) 0.0016(12) 0.0017(12)
 C4 0.0143(16) 0.0188(16) 0.0151(16) 0.0019(13) 0.0007(12) -0.0024(13)
 C5 0.0123(15) 0.0146(15) 0.0144(15) 0.0001(12) -0.0011(12) 0.0001(12)
 C6 0.0147(16) 0.0128(15) 0.0159(16) -0.0002(12) 0.0012(12) 0.0005(12)
 C7 0.0151(16) 0.0129(15) 0.0181(16) 0.0009(12) 0.0008(13) 0.0004(12)
 C8 0.0134(16) 0.0207(17) 0.0212(17) 0.0079(14) 0.0029(13) 0.0037(13)
 C9 0.0156(17) 0.0275(19) 0.0208(17) 0.0074(14) 0.0026(14) -0.0026(14)
 C10 0.0153(16) 0.0226(17) 0.0146(16) 0.0084(13) 0.0005(13) -0.0035(13)
 C11 0.0162(16) 0.0204(16) 0.0146(16) 0.0081(13) 0.0020(13) -0.0019(13)
 C12 0.0143(16) 0.0194(16) 0.0170(16) 0.0035(13) 0.0018(13) -0.0035(13)
 O30 0.077(7) 0.028(5) 0.055(6) -0.010(4) 0.048(5) 0.009(5)

_geom_special_details
;
 All esds (except the esd in the dihedral angle between two l.s. planes)
 are estimated using the full covariance matrix.  The cell esds are taken
 into account individually in the estimation of esds in distances, angles
 and torsion angles; correlations between esds in cell parameters are only
 used when they are defined by crystal symmetry.  An approximate (isotropic)
 treatment of cell esds is used for estimating esds involving l.s. planes.
;
loop_
  _geom_bond_atom_site_label_1
  _geom_bond_atom_site_label_2
  _geom_bond_distance
  _geom_bond_site_symmetry_2
  _geom_bond_publ_flag
 K1 K6 4.715(3) 2_676 ?
 K1 K7 4.529(10) 1_556 ?
 K1 K9 4.584(5) 1_556 ?
 K1 O6 2.681(4) . ?
 K1 O8 2.779(5) . ?
 K1 O18 3.207(5) 1_556 ?
 K1 O19 2.833(6) 1_556 ?
 K1 O3 3.053(5) 2_676 ?
 K1 O27 2.520(10) 1_556 ?
 K1 N4 3.221(4) 1_655 ?
 K1 N5 3.241(11) 2_677 ?
 K1 N15 3.439(5) 1_556 ?
 K1A K2 4.573(12) . ?
 K1A K9 4.331(5) 1_556 ?
 K1A O6 2.698(4) . ?
 K1A O8 2.909(7) . ?
 K1A O9 3.285(12) . ?
 K1A O18 3.238(5) 1_556 ?
 K1A O19 2.701(4) 1_556 ?
 K1A O3 3.123(4) 2_676 ?
 K1A O27 3.119(14) 1_556 ?
 K1A O29 2.923(18) 1_556 ?
 K1A N4 3.122(4) 1_655 ?
 K1A N15 3.389(4) 1_556 ?
 K2 K3 3.9752(11) . ?
 K2 O26 2.761(2) 2_766 ?
 K2 O9 2.723(3) . ?
 K2 H9A 3.0609 . ?
 K2 O17 2.691(3) . ?
 K2 O21 2.756(3) 2_766 ?
 K2 N3 2.822(3) 1_655 ?
 K2 N12 3.106(3) . ?
 K2 N19 3.346(3) 2_766 ?
 K2 N20 3.267(3) 2_766 ?
 K2 N21 3.178(3) 2_766 ?
 K2 C10 3.177(3) 2_766 ?
 K2 C11 3.276(3) 2_766 ?
 K3 O26 2.767(2) 2_766 ?
 K3 O2 2.707(3) . ?
 K3 O3A 2.711(8) . ?
 K3 O3B 2.871(10) . ?
 K3 O9 3.019(4) . ?
 K3 H9B 2.9688 . ?
 K3 O12 2.892(2) 2_666 ?
 K3 O13 2.726(2) . ?
 K3 O13 2.879(2) 2_666 ?
 K3 O25 3.345(2) 1_455 ?
 K3 N9 3.305(3) 2_666 ?
 K3 N10 3.021(3) . ?
 K3 N11 3.466(3) . ?
 K4 O26 2.804(2) 2_766 ?
 K4 O2 2.812(3) 2_666 ?
 K4 O13 2.722(2) . ?
 K4 O16 2.767(3) 2_766 ?
 K4 O17 3.069(3) 2_766 ?
 K4 O17 2.744(3) . ?
 K4 O20A 3.046(10) . ?
 K4 O20B 2.98(3) . ?
 K4 O21 2.765(3) . ?
 K4 O25 2.979(2) 2_766 ?
 K4 N16 3.301(3) . ?
 K4 N24 3.152(3) 2_766 ?
 K5 O1 3.029(3) 1_655 ?
 K5 O2 2.926(3) 1_655 ?
 K5 O11 2.768(3) 2_776 ?
 K5 O14A 3.191(13) . ?
 K5 O15 2.745(3) 2_776 ?
 K5 O16 3.151(3) . ?
 K5 O23 2.686(3) . ?
 K5 O25 2.804(2) . ?
 K5 N1 3.371(3) 1_655 ?
 K5 N10 3.097(3) 1_655 ?
 K6 O5 2.844(3) 2_676 ?
 K6 O6 2.902(3) 2_676 ?
 K6 O7 3.228(3) 1_554 ?
 K6 O10 2.786(3) . ?
 K6 O11 2.996(3) . ?
 K6 O22 2.908(3) 1_455 ?
 K6 O23 2.901(2) 1_455 ?
 K6 O3 2.773(3) . ?
 K6 H3B 3.0105 . ?
 K6 N7 3.291(3) 2_676 ?
 K6 N8 3.252(3) . ?
 K6 N11 2.860(3) 2_676 ?
 K6 N17 3.191(3) 1_455 ?
 K7 O1 2.932(3) 2_676 ?
 K7 O14A 2.715(9) . ?
 K7 O14B 2.667(18) . ?
 K7 O15 3.133(3) . ?
 K7 O22 3.304(3) . ?
 K7 O3 2.815(3) 1_655 ?
 K7 O27 2.658(3) . ?
 K7 H27B 3.0633 . ?
 K7 N3 3.373(3) 2_676 ?
 K7 N12 2.807(3) 2_776 ?
 K7 N13 3.310(3) . ?
 K8 O3A 3.074(10) 2_666 ?
 K8 O3B 3.002(9) 2_666 ?
 K8 O4 3.322(3) 2_666 ?
 K8 O7 2.973(3) 1_554 ?
 K8 O8 3.267(3) 1_554 ?
 K8 O10 2.737(3) . ?
 K8 O12 2.613(2) . ?
 K8 O18 2.694(3) . ?
 K8 O20B 3.34(3) . ?
 K8 O28 2.809(13) . ?
 K8 H28A 3.0402 . ?
 K8 H28B 3.0853 . ?
 K8 O29 3.068(14) . ?
 K8 N19 3.018(3) 1_455 ?
 K9 O4 2.873(3) 1_654 ?
 K9 O7 2.807(3) 1_654 ?
 K9 O19 2.674(3) . ?
 K9 N3 3.167(3) 1_654 ?
 K9 N4 3.072(3) 1_654 ?
 K9 N5 3.059(3) 1_654 ?
 K9 N20 2.945(3) . ?
 K9 N21 2.896(3) . ?
 K9 N21 2.883(3) 2_765 ?
 K9 C2 3.166(3) 1_654 ?
 K9 C3 3.105(3) 1_654 ?
 K9 C10 3.208(3) . ?
 O26 N24 1.273(4) . ?
 O1 N1 1.244(4) . ?
 O2 N1 1.252(4) . ?
 O3A N2 1.316(9) . ?
 O3B N2 1.250(8) . ?
 O4 N2 1.265(4) . ?
 O5 N7 1.268(4) . ?
 O6 N7 1.245(4) . ?
 O7 N6 1.258(4) . ?
 O8 N6 1.231(4) . ?
 O9 H9A 0.8700 . ?
 O9 H9B 0.8700 . ?
 O10 N8 1.250(4) . ?
 O11 N8 1.253(4) . ?
 O12 N9 1.242(3) . ?
 O13 N9 1.276(3) . ?
 O14A N13 1.258(7) . ?
 O14B N13 1.265(13) . ?
 O15 N13 1.244(4) . ?
 O16 N14 1.253(4) . ?
 O17 N14 1.270(4) . ?
 O18 N15 1.254(4) . ?
 O19 N15 1.259(4) . ?
 O20A N16 1.261(7) . ?
 O20B N16 1.231(14) . ?
 O21 N16 1.258(4) . ?
 O22 N17 1.255(4) . ?
 O23 N17 1.242(4) . ?
 O25 N24 1.247(3) . ?
 O3 H3A 0.8700 . ?
 O3 H3B 0.8700 . ?
 O27 H27A 0.8700 . ?
 O27 H27B 0.8700 . ?
 O28 H28A 0.8700 . ?
 O28 H28B 0.8700 . ?
 O29 H29A 0.8700 . ?
 O29 H29B 0.8700 . ?
 N1 C1 1.387(4) . ?
 N2 C1 1.359(5) . ?
 N3 N4 1.345(4) . ?
 N3 C2 1.350(4) . ?
 N4 N5 1.346(4) . ?
 N5 C3 1.348(4) . ?
 N6 C4 1.384(4) . ?
 N7 C4 1.374(4) . ?
 N8 C5 1.386(4) . ?
 N9 C5 1.365(4) . ?
 N10 N11 1.340(4) . ?
 N10 C6 1.353(4) . ?
 N11 N12 1.343(4) . ?
 N12 C7 1.353(4) . ?
 N13 C8 1.389(4) . ?
 N14 C8 1.363(4) . ?
 N15 C9 1.366(5) . ?
 N16 C9 1.395(5) . ?
 N17 C12 1.389(4) . ?
 N19 N20 1.345(4) . ?
 N19 C11 1.353(4) . ?
 N20 N21 1.349(4) . ?
 N21 C10 1.345(5) . ?
 N24 C12 1.372(4) . ?
 C1 C2 1.459(4) . ?
 C2 C3 1.374(5) . ?
 C3 C4 1.466(5) . ?
 C5 C6 1.460(4) . ?
 C6 C7 1.386(5) . ?
 C7 C8 1.458(5) . ?
 C9 C10 1.455(5) . ?
 C10 C11 1.389(5) . ?
 C11 C12 1.452(5) . ?
 O30 H30A 0.8700 . ?
 O30 H30B 0.8700 . ?

loop_
  _geom_angle_atom_site_label_1
  _geom_angle_atom_site_label_2
  _geom_angle_atom_site_label_3
  _geom_angle
  _geom_angle_site_symmetry_1
  _geom_angle_site_symmetry_3
  _geom_angle_publ_flag
 K7 K1 K6 128.4(2) 1_556 2_676 ?
 K7 K1 K9 83.01(8) 1_556 1_556 ?
 K9 K1 K6 121.14(11) 1_556 2_676 ?
 O6 K1 K6 33.84(7) . 2_676 ?
 O6 K1 K7 131.1(3) . 1_556 ?
 O6 K1 K9 144.5(3) . 1_556 ?
 O6 K1 O8 56.06(11) . . ?
 O6 K1 O18 122.1(2) . 1_556 ?
 O6 K1 O19 150.6(5) . 1_556 ?
 O6 K1 O3 67.75(10) . 2_676 ?
 O6 K1 N4 116.61(15) . 1_655 ?
 O6 K1 N5 79.4(2) . 2_677 ?
 O6 K1 N15 140.2(3) . 1_556 ?
 O8 K1 K6 89.73(9) . 2_676 ?
 O8 K1 K7 100.8(2) . 1_556 ?
 O8 K1 K9 137.4(3) . 1_556 ?
 O8 K1 O18 67.96(12) . 1_556 ?
 O8 K1 O19 107.8(2) . 1_556 ?
 O8 K1 O3 123.01(13) . 2_676 ?
 O8 K1 N4 168.0(4) . 1_655 ?
 O8 K1 N5 104.2(3) . 2_677 ?
 O8 K1 N15 88.89(15) . 1_556 ?
 O18 K1 K6 154.9(2) 1_556 2_676 ?
 O18 K1 K7 69.75(14) 1_556 1_556 ?
 O18 K1 K9 74.12(11) 1_556 1_556 ?
 O18 K1 N4 115.51(15) 1_556 1_655 ?
 O18 K1 N5 131.0(3) 1_556 2_677 ?
 O18 K1 N15 21.39(7) 1_556 1_556 ?
 O19 K1 K6 150.6(3) 1_556 2_676 ?
 O19 K1 K7 72.46(16) 1_556 1_556 ?
 O19 K1 K9 32.57(8) 1_556 1_556 ?
 O19 K1 O18 41.60(10) 1_556 1_556 ?
 O19 K1 O3 126.78(15) 1_556 2_676 ?
 O19 K1 N4 74.05(12) 1_556 1_655 ?
 O19 K1 N5 130.0(3) 1_556 2_677 ?
 O19 K1 N15 20.36(8) 1_556 1_556 ?
 O3 K1 K6 34.02(6) 2_676 2_676 ?
 O3 K1 K7 109.2(3) 2_676 1_556 ?
 O3 K1 K9 94.26(10) 2_676 1_556 ?
 O3 K1 O18 168.37(18) 2_676 1_556 ?
 O3 K1 N4 52.93(9) 2_676 1_655 ?
 O3 K1 N5 53.51(15) 2_676 2_677 ?
 O3 K1 N15 147.03(15) 2_676 1_556 ?
 O27 K1 K6 127.4(3) 1_556 2_676 ?
 O27 K1 K7 29.86(14) 1_556 1_556 ?
 O27 K1 K9 104.18(12) 1_556 1_556 ?
 O27 K1 O6 111.1(3) 1_556 . ?
 O27 K1 O8 71.01(15) 1_556 . ?
 O27 K1 O18 57.56(12) 1_556 1_556 ?
 O27 K1 O19 81.39(14) 1_556 1_556 ?
 O27 K1 O3 127.2(4) 1_556 2_676 ?
 O27 K1 N4 120.8(3) 1_556 1_655 ?
 O27 K1 N5 73.9(3) 1_556 2_677 ?
 O27 K1 N15 67.31(12) 1_556 1_556 ?
 N4 K1 K6 84.08(8) 1_655 2_676 ?
 N4 K1 K7 91.05(18) 1_655 1_556 ?
 N4 K1 K9 41.98(8) 1_655 1_556 ?
 N4 K1 N5 82.31(18) 1_655 2_677 ?
 N4 K1 N15 94.12(13) 1_655 1_556 ?
 N5 K1 K6 63.96(9) 2_677 2_676 ?
 N5 K1 K7 64.4(2) 2_677 1_556 ?
 N5 K1 K9 115.17(16) 2_677 1_556 ?
 N5 K1 N15 132.2(3) 2_677 1_556 ?
 N15 K1 K6 163.5(3) 1_556 2_676 ?
 N15 K1 K7 67.97(12) 1_556 1_556 ?
 N15 K1 K9 52.92(9) 1_556 1_556 ?
 K9 K1A K2 65.86(15) 1_556 . ?
 O6 K1A K2 97.7(3) . . ?
 O6 K1A K9 161.6(3) . 1_556 ?
 O6 K1A O8 54.34(13) . . ?
 O6 K1A O9 66.63(19) . . ?
 O6 K1A O18 120.4(2) . 1_556 ?
 O6 K1A O19 162.1(3) . 1_556 ?
 O6 K1A O3 66.48(10) . 2_676 ?
 O6 K1A O27 94.7(4) . 1_556 ?
 O6 K1A O29 85.9(3) . 1_556 ?
 O6 K1A N4 119.42(11) . 1_655 ?
 O6 K1A N15 142.1(2) . 1_556 ?
 O8 K1A K2 136.3(3) . . ?
 O8 K1A K9 143.57(10) . 1_556 ?
 O8 K1A O9 101.00(18) . . ?
 O8 K1A O18 66.10(14) . 1_556 ?
 O8 K1A O3 116.4(2) . 2_676 ?
 O8 K1A O27 61.4(2) . 1_556 ?
 O8 K1A O29 61.9(2) . 1_556 ?
 O8 K1A N4 163.3(5) . 1_655 ?
 O8 K1A N15 87.76(15) . 1_556 ?
 O9 K1A K2 36.06(13) . . ?
 O9 K1A K9 99.8(3) . 1_556 ?
 O9 K1A N15 129.0(4) . 1_556 ?
 O18 K1A K2 128.3(3) 1_556 . ?
 O18 K1A K9 77.67(8) 1_556 1_556 ?
 O18 K1A O9 130.9(3) 1_556 . ?
 O18 K1A N15 21.67(7) 1_556 1_556 ?
 O19 K1A K2 96.9(3) 1_556 . ?
 O19 K1A K9 36.11(10) 1_556 1_556 ?
 O19 K1A O8 107.81(18) 1_556 . ?
 O19 K1A O9 123.0(4) 1_556 . ?
 O19 K1A O18 41.71(9) 1_556 1_556 ?
 O19 K1A O3 129.15(12) 1_556 2_676 ?
 O19 K1A O27 73.5(2) 1_556 1_556 ?
 O19 K1A O29 85.1(3) 1_556 1_556 ?
 O19 K1A N4 77.48(11) 1_556 1_655 ?
 O19 K1A N15 20.07(8) 1_556 1_556 ?
 O3 K1A K2 67.80(18) 2_676 . ?
 O3 K1A K9 98.30(10) 2_676 1_556 ?
 O3 K1A O9 72.53(17) 2_676 . ?
 O3 K1A O18 156.5(4) 2_676 1_556 ?
 O3 K1A N15 145.89(19) 2_676 1_556 ?
 O27 K1A K2 162.30(12) 1_556 . ?
 O27 K1A K9 99.67(14) 1_556 1_556 ?
 O27 K1A O9 160.46(19) 1_556 . ?
 O27 K1A O18 52.66(17) 1_556 1_556 ?
 O27 K1A O3 106.3(4) 1_556 2_676 ?
 O27 K1A N4 106.6(3) 1_556 1_655 ?
 O27 K1A N15 62.62(17) 1_556 1_556 ?
 O29 K1A K2 85.8(4) 1_556 . ?
 O29 K1A O9 66.8(4) 1_556 . ?
 N4 K1A K2 56.13(18) 1_655 . ?
 N4 K1A K9 45.16(9) 1_655 1_556 ?
 N4 K1A O9 88.5(3) 1_655 . ?
 N4 K1A O18 117.47(11) 1_655 1_556 ?
 N4 K1A O3 53.28(8) 1_655 2_676 ?
 N4 K1A N15 96.96(10) 1_655 1_556 ?
 N15 K1A K2 112.2(3) 1_556 . ?
 N15 K1A K9 56.01(8) 1_556 1_556 ?
 K3 K2 H9A 52.8 . . ?
 O26 K2 K3 44.09(5) 2_766 . ?
 O26 K2 H9A 95.4 2_766 . ?
 O26 K2 N3 163.09(8) 2_766 1_655 ?
 O26 K2 N12 103.67(7) 2_766 . ?
 O26 K2 N19 60.49(7) 2_766 2_766 ?
 O26 K2 N20 83.75(7) 2_766 2_766 ?
 O26 K2 N21 91.37(7) 2_766 2_766 ?
 O26 K2 C10 72.29(8) 2_766 2_766 ?
 O26 K2 C11 51.28(7) 2_766 2_766 ?
 O9 K2 K3 49.36(9) . . ?
 O9 K2 O26 87.12(11) . 2_766 ?
 O9 K2 H9A 16.0 . . ?
 O9 K2 O21 152.29(10) . 2_766 ?
 O9 K2 N3 99.31(11) . 1_655 ?
 O9 K2 N12 72.71(9) . . ?
 O9 K2 N19 65.39(9) . 2_766 ?
 O9 K2 N20 66.09(9) . 2_766 ?
 O9 K2 N21 89.24(9) . 2_766 ?
 O9 K2 C10 103.04(9) . 2_766 ?
 O9 K2 C11 87.83(10) . 2_766 ?
 O17 K2 K3 87.26(6) . . ?
 O17 K2 O26 74.22(7) . 2_766 ?
 O17 K2 O9 127.56(10) . . ?
 O17 K2 H9A 117.2 . . ?
 O17 K2 O21 66.20(8) . 2_766 ?
 O17 K2 N3 112.65(8) . 1_655 ?
 O17 K2 N12 65.33(8) . . ?
 O17 K2 N19 132.84(8) . 2_766 ?
 O17 K2 N20 152.47(8) . 2_766 ?
 O17 K2 N21 138.40(8) . 2_766 ?
 O17 K2 C10 116.22(8) . 2_766 ?
 O17 K2 C11 113.92(8) . 2_766 ?
 O21 K2 K3 116.89(8) 2_766 . ?
 O21 K2 O26 73.21(9) 2_766 2_766 ?
 O21 K2 H9A 167.1 2_766 . ?
 O21 K2 N3 94.99(9) 2_766 1_655 ?
 O21 K2 N12 130.19(8) 2_766 . ?
 O21 K2 N19 87.67(8) 2_766 2_766 ?
 O21 K2 N20 91.98(8) 2_766 2_766 ?
 O21 K2 N21 72.31(8) 2_766 2_766 ?
 O21 K2 C10 52.86(8) 2_766 2_766 ?
 O21 K2 C11 64.69(8) 2_766 2_766 ?
 N3 K2 K3 147.56(6) 1_655 . ?
 N3 K2 H9A 94.8 1_655 . ?
 N3 K2 N12 93.18(8) 1_655 . ?
 N3 K2 N19 107.94(8) 1_655 2_766 ?
 N3 K2 N20 84.62(8) 1_655 2_766 ?
 N3 K2 N21 73.22(8) 1_655 2_766 ?
 N3 K2 C10 90.98(8) 1_655 2_766 ?
 N3 K2 C11 112.98(8) 1_655 2_766 ?
 N12 K2 K3 71.41(6) . . ?
 N12 K2 H9A 57.4 . . ?
 N12 K2 N19 135.29(8) . 2_766 ?
 N12 K2 N20 137.73(8) . 2_766 ?
 N12 K2 N21 155.59(8) . 2_766 ?
 N12 K2 C10 174.49(8) . 2_766 ?
 N12 K2 C11 149.83(8) . 2_766 ?
 N19 K2 K3 69.88(5) 2_766 . ?
 N19 K2 H9A 81.4 2_766 . ?
 N20 K2 K3 88.26(6) 2_766 . ?
 N20 K2 H9A 80.6 2_766 . ?
 N20 K2 N19 23.44(7) 2_766 2_766 ?
 N20 K2 C11 38.69(8) 2_766 2_766 ?
 N21 K2 K3 109.37(6) 2_766 . ?
 N21 K2 H9A 102.7 2_766 . ?
 N21 K2 N19 39.60(7) 2_766 2_766 ?
 N21 K2 N20 24.11(8) 2_766 2_766 ?
 N21 K2 C11 40.08(8) 2_766 2_766 ?
 C10 K2 K3 103.20(6) 2_766 . ?
 C10 K2 H9A 118.6 2_766 . ?
 C10 K2 N19 39.54(8) 2_766 2_766 ?
 C10 K2 N20 39.19(8) 2_766 2_766 ?
 C10 K2 N21 24.43(8) 2_766 2_766 ?
 C10 K2 C11 24.80(8) 2_766 2_766 ?
 C11 K2 K3 78.42(6) 2_766 . ?
 C11 K2 H9A 103.7 2_766 . ?
 C11 K2 N19 23.54(8) 2_766 2_766 ?
 O26 K3 O3B 113.9(2) 2_766 . ?
 O26 K3 O9 81.43(8) 2_766 . ?
 O26 K3 H9B 91.5 2_766 . ?
 O26 K3 O12 67.80(7) 2_766 2_666 ?
 O26 K3 O13 86.37(7) 2_766 2_666 ?
 O26 K3 O25 130.80(7) 2_766 1_455 ?
 O26 K3 N9 74.24(7) 2_766 2_666 ?
 O26 K3 N10 107.54(7) 2_766 . ?
 O26 K3 N11 96.34(7) 2_766 . ?
 O2 K3 O26 167.84(8) . 2_766 ?
 O2 K3 O3A 58.35(18) . . ?
 O2 K3 O3B 54.4(2) . . ?
 O2 K3 O9 91.21(9) . . ?
 O2 K3 H9B 79.2 . . ?
 O2 K3 O12 104.52(8) . 2_666 ?
 O2 K3 O13 122.36(8) . . ?
 O2 K3 O13 94.37(8) . 2_666 ?
 O2 K3 O25 60.75(7) . 1_455 ?
 O2 K3 N9 102.23(8) . 2_666 ?
 O2 K3 N10 79.31(8) . . ?
 O2 K3 N11 86.49(8) . . ?
 O3A K3 O26 109.49(18) . 2_766 ?
 O3A K3 O9 61.0(4) . . ?
 O3A K3 H9B 44.6 . . ?
 O3A K3 O12 64.8(3) . 2_666 ?
 O3A K3 O13 93.2(4) . 2_666 ?
 O3A K3 O13 177.1(3) . . ?
 O3A K3 O25 116.5(2) . 1_455 ?
 O3A K3 N9 79.9(3) . 2_666 ?
 O3A K3 N10 114.2(3) . . ?
 O3A K3 N11 101.5(4) . . ?
 O3B K3 O9 74.8(3) . . ?
 O3B K3 H9B 58.4 . . ?
 O3B K3 N10 122.20(19) . . ?
 O3B K3 N11 113.1(3) . . ?
 O9 K3 H9B 16.7 . . ?
 O9 K3 O25 136.04(8) . 1_455 ?
 O9 K3 N9 123.02(8) . 2_666 ?
 O9 K3 N10 73.52(9) . . ?
 O9 K3 N11 51.62(8) . . ?
 O12 K3 O9 101.20(8) 2_666 . ?
 O12 K3 H9B 92.9 2_666 . ?
 O12 K3 O25 117.50(6) 2_666 1_455 ?
 O12 K3 N9 21.83(6) 2_666 2_666 ?
 O12 K3 N10 173.69(8) 2_666 . ?
 O12 K3 N11 151.50(7) 2_666 . ?
 O13 K3 O26 69.80(7) . 2_766 ?
 O13 K3 O3B 163.8(3) . . ?
 O13 K3 O9 145.10(8) 2_666 . ?
 O13 K3 O9 121.23(9) . . ?
 O13 K3 H9B 137.8 . . ?
 O13 K3 H9B 133.9 2_666 . ?
 O13 K3 O12 44.13(6) 2_666 2_666 ?
 O13 K3 O12 112.53(7) . 2_666 ?
 O13 K3 O13 83.97(7) . 2_666 ?
 O13 K3 O25 63.35(6) . 1_455 ?
 O13 K3 O25 74.96(6) 2_666 1_455 ?
 O13 K3 N9 97.29(7) . 2_666 ?
 O13 K3 N9 22.48(6) 2_666 2_666 ?
 O13 K3 N10 68.51(7) . . ?
 O13 K3 N10 141.35(7) 2_666 . ?
 O13 K3 N11 163.07(7) 2_666 . ?
 O13 K3 N11 81.33(7) . . ?
 O25 K3 H9B 133.8 1_455 . ?
 O25 K3 N11 90.88(7) 1_455 . ?
 N9 K3 H9B 114.1 2_666 . ?
 N9 K3 O25 97.11(6) 2_666 1_455 ?
 N9 K3 N11 170.28(7) 2_666 . ?
 N10 K3 H9B 82.8 . . ?
 N10 K3 O25 68.69(7) . 1_455 ?
 N10 K3 N9 163.08(8) . 2_666 ?
 N10 K3 N11 22.53(7) . . ?
 N11 K3 H9B 62.9 . . ?
 O26 K4 O2 107.75(7) 2_766 2_666 ?
 O26 K4 O17 117.22(7) 2_766 2_766 ?
 O26 K4 O20A 133.02(17) 2_766 . ?
 O26 K4 O20B 137.5(5) 2_766 . ?
 O26 K4 O25 44.01(6) 2_766 2_766 ?
 O26 K4 N16 154.55(8) 2_766 . ?
 O26 K4 N24 23.76(7) 2_766 2_766 ?
 O2 K4 O17 83.04(7) 2_666 2_766 ?
 O2 K4 O20A 97.5(4) 2_666 . ?
 O2 K4 O20B 86.8(9) 2_666 . ?
 O2 K4 O25 64.88(7) 2_666 2_766 ?
 O2 K4 N16 89.42(8) 2_666 . ?
 O2 K4 N24 87.94(7) 2_666 2_766 ?
 O13 K4 O26 69.31(7) . 2_766 ?
 O13 K4 O2 95.58(7) . 2_666 ?
 O13 K4 O16 142.23(8) . 2_766 ?
 O13 K4 O17 173.45(7) . 2_766 ?
 O13 K4 O17 81.46(7) . . ?
 O13 K4 O20A 69.36(13) . . ?
 O13 K4 O20B 69.6(3) . . ?
 O13 K4 O21 112.48(8) . . ?
 O13 K4 O25 83.61(7) . 2_766 ?
 O13 K4 N16 90.90(8) . . ?
 O13 K4 N24 83.60(7) . 2_766 ?
 O16 K4 O26 80.03(8) 2_766 2_766 ?
 O16 K4 O2 72.84(9) 2_766 2_666 ?
 O16 K4 O17 43.36(7) 2_766 2_766 ?
 O16 K4 O20A 146.33(13) 2_766 . ?
 O16 K4 O20B 142.1(6) 2_766 . ?
 O16 K4 O25 58.79(7) 2_766 2_766 ?
 O16 K4 N16 123.88(9) 2_766 . ?
 O16 K4 N24 60.67(8) 2_766 2_766 ?
 O17 K4 O26 72.75(7) . 2_766 ?
 O17 K4 O2 176.64(8) . 2_666 ?
 O17 K4 O16 110.48(9) . 2_766 ?
 O17 K4 O17 99.73(7) . 2_766 ?
 O17 K4 O20A 80.0(4) . . ?
 O17 K4 O20B 90.7(9) . . ?
 O17 K4 O21 94.64(9) . . ?
 O17 K4 O25 116.13(7) . 2_766 ?
 O17 K4 N16 89.05(8) . . ?
 O17 K4 N16 82.69(7) 2_766 . ?
 O17 K4 N24 102.72(7) 2_766 2_766 ?
 O17 K4 N24 93.28(7) . 2_766 ?
 O20A K4 O17 104.42(12) . 2_766 ?
 O20A K4 N16 22.45(13) . . ?
 O20A K4 N24 152.77(12) . 2_766 ?
 O20B K4 N16 21.8(3) . . ?
 O21 K4 O26 167.07(9) . 2_766 ?
 O21 K4 O2 85.00(9) . 2_666 ?
 O21 K4 O16 102.38(8) . 2_766 ?
 O21 K4 O17 61.06(7) . 2_766 ?
 O21 K4 O20A 44.02(12) . . ?
 O21 K4 O20B 42.9(3) . . ?
 O21 K4 O25 147.56(9) . 2_766 ?
 O21 K4 N16 21.72(8) . . ?
 O21 K4 N24 162.97(8) . 2_766 ?
 O25 K4 O17 101.49(7) 2_766 2_766 ?
 O25 K4 O20A 146.5(3) 2_766 . ?
 O25 K4 O20B 139.0(6) 2_766 . ?
 O25 K4 N16 152.89(8) 2_766 . ?
 O25 K4 N24 23.26(7) 2_766 2_766 ?
 N24 K4 N16 173.64(8) 2_766 . ?
 K3 K5 K4 48.953(16) 1_655 2_766 ?
 O1 K5 K3 77.95(5) 1_655 1_655 ?
 O1 K5 K4 63.32(6) 1_655 2_766 ?
 O1 K5 O14A 91.74(15) 1_655 . ?
 O1 K5 O16 68.19(8) 1_655 . ?
 O1 K5 N1 21.57(7) 1_655 1_655 ?
 O1 K5 N10 105.20(7) 1_655 1_655 ?
 O2 K5 K3 36.82(5) 1_655 1_655 ?
 O2 K5 K4 36.21(5) 1_655 2_766 ?
 O2 K5 O1 42.51(7) 1_655 1_655 ?
 O2 K5 O14A 110.26(16) 1_655 . ?
 O2 K5 O16 65.94(8) 1_655 . ?
 O2 K5 N1 21.48(7) 1_655 1_655 ?
 O2 K5 N10 74.88(7) 1_655 1_655 ?
 O11 K5 K3 106.37(6) 2_776 1_655 ?
 O11 K5 K4 147.03(6) 2_776 2_766 ?
 O11 K5 O1 93.05(8) 2_776 1_655 ?
 O11 K5 O2 110.85(8) 2_776 1_655 ?
 O11 K5 O14A 123.2(2) 2_776 . ?
 O11 K5 O16 155.85(8) 2_776 . ?
 O11 K5 O25 146.35(8) 2_776 . ?
 O11 K5 N1 99.56(8) 2_776 1_655 ?
 O11 K5 N10 71.97(8) 2_776 1_655 ?
 O14A K5 K3 129.9(2) . 1_655 ?
 O14A K5 K4 82.5(2) . 2_766 ?
 O14A K5 N1 104.79(14) . 1_655 ?
 O15 K5 K3 145.40(7) 2_776 1_655 ?
 O15 K5 K4 117.43(7) 2_776 2_766 ?
 O15 K5 O1 68.50(8) 2_776 1_655 ?
 O15 K5 O2 110.95(8) 2_776 1_655 ?
 O15 K5 O11 68.32(10) 2_776 2_776 ?
 O15 K5 O14A 61.3(2) 2_776 . ?
 O15 K5 O16 90.01(9) 2_776 . ?
 O15 K5 O25 145.30(10) 2_776 . ?
 O15 K5 N1 89.96(8) 2_776 1_655 ?
 O15 K5 N10 139.19(10) 2_776 1_655 ?
 O16 K5 K3 85.17(5) . 1_655 ?
 O16 K5 K4 36.37(5) . 2_766 ?
 O16 K5 O14A 46.42(19) . . ?
 O16 K5 N1 68.76(7) . 1_655 ?
 O23 K5 K3 101.73(6) . 1_655 ?
 O23 K5 K4 87.83(6) . 2_766 ?
 O23 K5 O1 142.41(8) . 1_655 ?
 O23 K5 O2 121.66(8) . 1_655 ?
 O23 K5 O11 122.08(8) . 2_776 ?
 O23 K5 O14A 59.24(19) . . ?
 O23 K5 O15 109.88(10) . 2_776 ?
 O23 K5 O16 74.30(8) . . ?
 O23 K5 O25 56.92(7) . . ?
 O23 K5 N1 137.88(8) . 1_655 ?
 O23 K5 N10 98.70(8) . 1_655 ?
 O25 K5 K3 49.40(5) . 1_655 ?
 O25 K5 K4 39.02(5) . 2_766 ?
 O25 K5 O1 101.85(7) . 1_655 ?
 O25 K5 O2 65.69(7) . 1_655 ?
 O25 K5 O14A 86.7(2) . . ?
 O25 K5 O16 56.31(7) . . ?
 O25 K5 N1 85.41(7) . 1_655 ?
 O25 K5 N10 75.04(7) . 1_655 ?
 N1 K5 K3 56.40(5) 1_655 1_655 ?
 N1 K5 K4 50.24(5) 1_655 2_766 ?
 N10 K5 K3 43.27(5) 1_655 1_655 ?
 N10 K5 K4 91.45(6) 1_655 2_766 ?
 N10 K5 O14A 157.2(2) 1_655 . ?
 N10 K5 O16 126.33(7) 1_655 . ?
 N10 K5 N1 87.60(7) 1_655 1_655 ?
 O5 K6 O6 44.35(7) 2_676 2_676 ?
 O5 K6 O7 96.03(8) 2_676 1_554 ?
 O5 K6 O11 83.85(8) 2_676 . ?
 O5 K6 O22 157.15(9) 2_676 1_455 ?
 O5 K6 O23 147.84(8) 2_676 1_455 ?
 O5 K6 H3B 110.6 2_676 . ?
 O5 K6 N7 22.37(7) 2_676 2_676 ?
 O5 K6 N8 91.29(7) 2_676 . ?
 O5 K6 N11 95.58(9) 2_676 2_676 ?
 O5 K6 N17 155.13(8) 2_676 1_455 ?
 O6 K6 O7 78.37(8) 2_676 1_554 ?
 O6 K6 O11 128.20(8) 2_676 . ?
 O6 K6 O22 123.79(8) 2_676 1_455 ?
 O6 K6 H3B 66.3 2_676 . ?
 O6 K6 N7 22.07(7) 2_676 2_676 ?
 O6 K6 N8 131.86(8) 2_676 . ?
 O6 K6 N17 145.67(8) 2_676 1_455 ?
 O7 K6 H3B 63.4 1_554 . ?
 O7 K6 N7 85.60(7) 1_554 2_676 ?
 O7 K6 N8 92.04(7) 1_554 . ?
 O10 K6 O5 89.52(8) . 2_676 ?
 O10 K6 O6 120.12(8) . 2_676 ?
 O10 K6 O7 70.22(7) . 1_554 ?
 O10 K6 O11 43.85(7) . . ?
 O10 K6 O22 82.39(8) . 1_455 ?
 O10 K6 O23 65.39(8) . 1_455 ?
 O10 K6 H3B 130.7 . . ?
 O10 K6 N7 104.50(8) . 2_676 ?
 O10 K6 N8 22.21(7) . . ?
 O10 K6 N11 120.24(8) . 2_676 ?
 O10 K6 N17 65.98(8) . 1_455 ?
 O11 K6 O7 114.05(7) . 1_554 ?
 O11 K6 H3B 165.3 . . ?
 O11 K6 N7 106.17(8) . 2_676 ?
 O11 K6 N8 22.66(7) . . ?
 O11 K6 N17 81.17(8) . 1_455 ?
 O22 K6 O7 61.13(8) 1_455 1_554 ?
 O22 K6 O11 104.24(8) 1_455 . ?
 O22 K6 H3B 61.5 1_455 . ?
 O22 K6 N7 141.91(8) 1_455 2_676 ?
 O22 K6 N8 89.20(7) 1_455 . ?
 O22 K6 N17 23.15(8) 1_455 1_455 ?
 O23 K6 O6 167.24(8) 1_455 2_676 ?
 O23 K6 O7 93.94(7) 1_455 1_554 ?
 O23 K6 O11 64.20(8) 1_455 . ?
 O23 K6 O22 43.72(7) 1_455 1_455 ?
 O23 K6 H3B 101.2 1_455 . ?
 O23 K6 N7 169.22(8) 1_455 2_676 ?
 O23 K6 N8 57.81(7) 1_455 . ?
 O23 K6 N17 22.90(7) 1_455 1_455 ?
 O3 K6 O5 111.82(8) . 2_676 ?
 O3 K6 O6 68.87(8) . 2_676 ?
 O3 K6 O7 80.07(8) . 1_554 ?
 O3 K6 O10 145.16(9) . . ?
 O3 K6 O11 158.44(8) . . ?
 O3 K6 O22 67.22(8) . 1_455 ?
 O3 K6 O23 99.98(8) . 1_455 ?
 O3 K6 H3B 16.7 . . ?
 O3 K6 N7 90.56(8) . 2_676 ?
 O3 K6 N8 156.13(8) . . ?
 O3 K6 N11 86.00(8) . 2_676 ?
 O3 K6 N17 88.34(9) . 1_455 ?
 N7 K6 H3B 88.2 2_676 . ?
 N8 K6 H3B 147.9 . . ?
 N8 K6 N7 111.42(7) . 2_676 ?
 N11 K6 O6 103.10(9) 2_676 2_676 ?
 N11 K6 O7 164.43(8) 2_676 1_554 ?
 N11 K6 O11 77.52(8) 2_676 . ?
 N11 K6 O22 106.98(9) 2_676 1_455 ?
 N11 K6 O23 81.60(8) 2_676 1_455 ?
 N11 K6 H3B 102.6 2_676 . ?
 N11 K6 N7 101.56(8) 2_676 2_676 ?
 N11 K6 N8 98.04(8) 2_676 . ?
 N11 K6 N17 100.40(8) 2_676 1_455 ?
 N17 K6 O7 72.46(7) 1_455 1_554 ?
 N17 K6 H3B 84.4 1_455 . ?
 N17 K6 N7 157.89(8) 1_455 2_676 ?
 N17 K6 N8 67.79(7) 1_455 . ?
 K2 K7 H27B 108.1 2_776 . ?
 K6 K7 K2 82.01(2) 1_655 2_776 ?
 K6 K7 H27B 141.9 1_655 . ?
 O1 K7 K2 62.87(6) 2_676 2_776 ?
 O1 K7 K6 144.70(7) 2_676 1_655 ?
 O1 K7 O15 64.90(7) 2_676 . ?
 O1 K7 O22 170.76(8) 2_676 . ?
 O1 K7 H27B 60.5 2_676 . ?
 O1 K7 N3 57.94(7) 2_676 2_676 ?
 O1 K7 N13 86.83(8) 2_676 . ?
 O14A K7 K2 127.7(4) . 2_776 ?
 O14A K7 K6 92.45(15) . 1_655 ?
 O14A K7 O1 105.78(18) . 2_676 ?
 O14A K7 O15 42.54(14) . . ?
 O14A K7 O22 71.0(2) . . ?
 O14A K7 O3 129.88(16) . 1_655 ?
 O14A K7 H27B 107.6 . . ?
 O14A K7 N3 162.4(3) . 2_676 ?
 O14A K7 N12 85.6(3) . 2_776 ?
 O14A K7 N13 21.29(15) . . ?
 O14B K7 O15 42.6(3) . . ?
 O14B K7 O22 67.3(3) . . ?
 O14B K7 H27B 96.2 . . ?
 O14B K7 N13 21.1(3) . . ?
 O15 K7 K2 113.19(7) . 2_776 ?
 O15 K7 K6 133.31(6) . 1_655 ?
 O15 K7 O22 109.77(7) . . ?
 O15 K7 H27B 77.6 . . ?
 O15 K7 N3 122.67(7) . 2_676 ?
 O15 K7 N13 22.03(7) . . ?
 O22 K7 K2 126.10(6) . 2_776 ?
 O22 K7 K6 44.48(5) . 1_655 ?
 O22 K7 H27B 111.6 . . ?
 O22 K7 N3 126.15(7) . 2_676 ?
 O22 K7 N13 88.35(8) . . ?
 O3 K7 K2 75.29(6) 1_655 2_776 ?
 O3 K7 K6 42.16(5) 1_655 1_655 ?
 O3 K7 O1 123.69(8) 1_655 2_676 ?
 O3 K7 O15 170.86(9) 1_655 . ?
 O3 K7 O22 61.28(8) 1_655 . ?
 O3 K7 H27B 103.5 1_655 . ?
 O3 K7 N3 65.75(7) 1_655 2_676 ?
 O3 K7 N13 149.46(9) 1_655 . ?
 O27 K7 K2 120.07(8) . 2_776 ?
 O27 K7 K6 129.48(11) . 1_655 ?
 O27 K7 O1 75.98(11) . 2_676 ?
 O27 K7 O14A 103.4(3) . . ?
 O27 K7 O14B 90.3(7) . . ?
 O27 K7 O15 82.45(13) . . ?
 O27 K7 O22 96.12(10) . . ?
 O27 K7 O3 96.32(12) . 1_655 ?
 O27 K7 H27B 15.5 . . ?
 O27 K7 N3 80.33(9) . 2_676 ?
 O27 K7 N12 165.99(10) . 2_776 ?
 O27 K7 N13 89.60(12) . . ?
 N3 K7 K2 41.56(5) 2_676 2_776 ?
 N3 K7 K6 98.41(5) 2_676 1_655 ?
 N3 K7 H27B 71.6 2_676 . ?
 N12 K7 K2 47.03(6) 2_776 2_776 ?
 N12 K7 K6 59.67(6) 2_776 1_655 ?
 N12 K7 O1 91.31(9) 2_776 2_676 ?
 N12 K7 O15 97.64(9) 2_776 . ?
 N12 K7 O22 97.01(8) 2_776 . ?
 N12 K7 O3 85.75(8) 2_776 1_655 ?
 N12 K7 H27B 151.0 2_776 . ?
 N12 K7 N3 87.97(8) 2_776 2_676 ?
 N12 K7 N13 95.64(9) 2_776 . ?
 N13 K7 K2 126.72(7) . 2_776 ?
 N13 K7 K6 113.72(6) . 1_655 ?
 N13 K7 H27B 90.0 . . ?
 N13 K7 N3 144.69(8) . 2_676 ?
 O3A K8 O4 40.11(14) 2_666 2_666 ?
 O3A K8 O8 164.4(2) 2_666 1_554 ?
 O3A K8 H28A 95.2 2_666 . ?
 O3A K8 H28B 108.8 2_666 . ?
 O3B K8 O20B 45.7(7) 2_666 . ?
 O3B K8 O29 113.7(3) 2_666 . ?
 O4 K8 O20B 62.9(7) 2_666 . ?
 O4 K8 H28A 57.0 2_666 . ?
 O4 K8 H28B 77.2 2_666 . ?
 O7 K8 O3A 152.3(3) 1_554 2_666 ?
 O7 K8 O3B 164.9(3) 1_554 2_666 ?
 O7 K8 O4 141.43(8) 1_554 2_666 ?
 O7 K8 O8 40.00(7) 1_554 1_554 ?
 O7 K8 O20B 147.7(7) 1_554 . ?
 O7 K8 H28A 87.0 1_554 . ?
 O7 K8 H28B 64.5 1_554 . ?
 O7 K8 O29 71.2(2) 1_554 . ?
 O7 K8 N19 75.77(8) 1_554 1_455 ?
 O8 K8 O4 125.31(8) 1_554 2_666 ?
 O8 K8 O20B 112.9(6) 1_554 . ?
 O8 K8 H28A 73.2 1_554 . ?
 O8 K8 H28B 64.9 1_554 . ?
 O10 K8 O3A 119.3(2) . 2_666 ?
 O10 K8 O3B 111.3(2) . 2_666 ?
 O10 K8 O4 140.05(9) . 2_666 ?
 O10 K8 O7 74.93(8) . 1_554 ?
 O10 K8 O8 67.20(8) . 1_554 ?
 O10 K8 O20B 77.2(7) . . ?
 O10 K8 O28 144.9(4) . . ?
 O10 K8 H28A 136.0 . . ?
 O10 K8 H28B 131.6 . . ?
 O10 K8 O29 121.9(3) . . ?
 O10 K8 N19 100.66(8) . 1_455 ?
 O12 K8 O3A 63.24(17) . 2_666 ?
 O12 K8 O3B 59.56(16) . 2_666 ?
 O12 K8 O4 98.81(7) . 2_666 ?
 O12 K8 O7 117.93(8) . 1_554 ?
 O12 K8 O8 125.16(8) . 1_554 ?
 O12 K8 O10 57.97(7) . . ?
 O12 K8 O18 98.75(9) . . ?
 O12 K8 O20B 56.8(4) . . ?
 O12 K8 O28 156.8(4) . . ?
 O12 K8 H28A 155.1 . . ?
 O12 K8 H28B 168.1 . . ?
 O12 K8 O29 168.4(3) . . ?
 O12 K8 N19 75.93(8) . 1_455 ?
 O18 K8 O3A 98.8(3) . 2_666 ?
 O18 K8 O3B 87.1(3) . 2_666 ?
 O18 K8 O4 75.39(9) . 2_666 ?
 O18 K8 O7 107.91(8) . 1_554 ?
 O18 K8 O8 67.93(8) . 1_554 ?
 O18 K8 O10 76.88(9) . . ?
 O18 K8 O20B 49.2(4) . . ?
 O18 K8 O28 87.6(4) . . ?
 O18 K8 H28A 71.1 . . ?
 O18 K8 H28B 91.2 . . ?
 O18 K8 O29 70.8(3) . . ?
 O18 K8 N19 174.60(9) . 1_455 ?
 O28 K8 O3A 93.9(4) . 2_666 ?
 O28 K8 O3B 98.9(4) . 2_666 ?
 O28 K8 O4 61.1(3) . 2_666 ?
 O28 K8 O7 80.5(3) . 1_554 ?
 O28 K8 O8 77.9(4) . 1_554 ?
 O28 K8 H28A 16.5 . . ?
 O28 K8 H28B 16.1 . . ?
 O28 K8 N19 97.0(4) . 1_455 ?
 H28A K8 H28B 25.9 . . ?
 O29 K8 O20B 111.6(4) . . ?
 N19 K8 O3A 78.1(3) 1_455 2_666 ?
 N19 K8 O4 104.32(9) 1_455 2_666 ?
 N19 K8 O8 115.74(8) 1_455 1_554 ?
 N19 K8 O20B 125.7(4) 1_455 . ?
 N19 K8 H28A 113.4 1_455 . ?
 N19 K8 H28B 94.0 1_455 . ?
 N19 K8 O29 114.5(3) 1_455 . ?
 O4 K9 N3 72.33(8) 1_654 1_654 ?
 O4 K9 N4 92.32(8) 1_654 1_654 ?
 O4 K9 N5 87.03(8) 1_654 1_654 ?
 O4 K9 N20 96.83(8) 1_654 . ?
 O4 K9 N21 118.86(9) 1_654 . ?
 O4 K9 N21 88.41(10) 1_654 2_765 ?
 O4 K9 C2 51.92(8) 1_654 1_654 ?
 O4 K9 C3 62.04(8) 1_654 1_654 ?
 O4 K9 C10 137.48(9) 1_654 . ?
 O7 K9 O4 73.95(9) 1_654 1_654 ?
 O7 K9 N3 94.89(7) 1_654 1_654 ?
 O7 K9 N4 86.52(8) 1_654 1_654 ?
 O7 K9 N5 61.24(8) 1_654 1_654 ?
 O7 K9 N20 94.86(8) 1_654 . ?
 O7 K9 N21 114.12(8) 1_654 . ?
 O7 K9 N21 161.01(8) 1_654 2_765 ?
 O7 K9 C2 76.26(8) 1_654 1_654 ?
 O7 K9 C3 53.80(8) 1_654 1_654 ?
 O7 K9 C10 100.41(8) 1_654 . ?
 O19 K9 O4 166.24(9) . 1_654 ?
 O19 K9 O7 115.46(9) . 1_654 ?
 O19 K9 N3 96.17(8) . 1_654 ?
 O19 K9 N4 78.77(8) . 1_654 ?
 O19 K9 N5 89.12(8) . 1_654 ?
 O19 K9 N20 92.44(8) . . ?
 O19 K9 N21 67.84(9) . . ?
 O19 K9 N21 80.78(9) . 2_765 ?
 O19 K9 C2 118.60(9) . 1_654 ?
 O19 K9 C3 114.26(9) . 1_654 ?
 O19 K9 C10 53.28(8) . . ?
 N3 K9 C10 149.37(8) 1_654 . ?
 N4 K9 N3 24.83(7) 1_654 1_654 ?
 N4 K9 C2 40.41(8) 1_654 1_654 ?
 N4 K9 C3 40.90(8) 1_654 1_654 ?
 N4 K9 C10 129.89(9) 1_654 . ?
 N5 K9 N3 41.65(7) 1_654 1_654 ?
 N5 K9 N4 25.36(8) 1_654 1_654 ?
 N5 K9 C2 41.42(8) 1_654 1_654 ?
 N5 K9 C3 25.25(8) 1_654 1_654 ?
 N5 K9 C10 128.02(9) 1_654 . ?
 N20 K9 N3 162.75(8) . 1_654 ?
 N20 K9 N4 170.77(8) . 1_654 ?
 N20 K9 N5 153.82(9) . 1_654 ?
 N20 K9 C2 148.69(9) . 1_654 ?
 N20 K9 C3 144.78(9) . 1_654 ?
 N20 K9 C10 40.88(9) . . ?
 N21 K9 N3 150.60(8) . 1_654 ?
 N21 K9 N3 72.61(8) 2_765 1_654 ?
 N21 K9 N4 87.26(8) 2_765 1_654 ?
 N21 K9 N4 145.75(8) . 1_654 ?
 N21 K9 N5 111.87(8) 2_765 1_654 ?
 N21 K9 N5 152.41(8) . 1_654 ?
 N21 K9 N20 26.69(8) . . ?
 N21 K9 N20 94.16(9) 2_765 . ?
 N21 K9 N21 80.32(8) 2_765 . ?
 N21 K9 C2 87.43(8) 2_765 1_654 ?
 N21 K9 C2 165.15(9) . 1_654 ?
 N21 K9 C3 111.78(8) 2_765 1_654 ?
 N21 K9 C3 167.82(9) . 1_654 ?
 N21 K9 C10 24.78(8) . . ?
 N21 K9 C10 97.35(8) 2_765 . ?
 C2 K9 N3 24.62(8) 1_654 1_654 ?
 C2 K9 C10 169.26(9) 1_654 . ?
 C3 K9 N3 41.21(8) 1_654 1_654 ?
 C3 K9 C2 25.30(8) 1_654 1_654 ?
 C3 K9 C10 146.61(9) 1_654 . ?
 K2 O26 K3 91.94(7) 2_766 2_766 ?
 K2 O26 K4 104.29(8) 2_766 2_766 ?
 K3 O26 K4 108.52(8) 2_766 2_766 ?
 N24 O26 K2 138.07(19) . 2_766 ?
 N24 O26 K3 118.06(18) . 2_766 ?
 N24 O26 K4 93.63(17) . 2_766 ?
 K7 O1 K5 112.08(8) 2_676 1_455 ?
 N1 O1 K5 94.88(19) . 1_455 ?
 N1 O1 K7 152.9(2) . 2_676 ?
 K3 O2 K4 84.88(7) . 2_666 ?
 K3 O2 K5 102.81(8) . 1_455 ?
 K4 O2 K5 105.86(8) 2_666 1_455 ?
 N1 O2 K3 143.3(2) . . ?
 N1 O2 K4 116.2(2) . 2_666 ?
 N1 O2 K5 99.70(19) . 1_455 ?
 K3 O3A K8 107.5(2) . 2_666 ?
 N2 O3A K3 142.5(5) . . ?
 N2 O3A K8 102.9(6) . 2_666 ?
 K3 O3B K8 105.3(3) . 2_666 ?
 N2 O3B K3 133.4(7) . . ?
 N2 O3B K8 108.8(6) . 2_666 ?
 K9 O4 K8 131.04(9) 1_456 2_666 ?
 N2 O4 K8 92.4(2) . 2_666 ?
 N2 O4 K9 133.2(2) . 1_456 ?
 N7 O5 K6 99.06(18) . 2_676 ?
 K1 O6 K6 115.20(12) . 2_676 ?
 N7 O6 K1 144.7(3) . . ?
 N7 O6 K1A 136.5(3) . . ?
 N7 O6 K6 96.83(19) . 2_676 ?
 K8 O7 K6 98.34(7) 1_556 1_556 ?
 K9 O7 K6 125.07(10) 1_456 1_556 ?
 K9 O7 K8 106.34(9) 1_456 1_556 ?
 N6 O7 K6 89.0(2) . 1_556 ?
 N6 O7 K8 102.3(2) . 1_556 ?
 N6 O7 K9 130.2(2) . 1_456 ?
 K1 O8 K8 106.09(17) . 1_556 ?
 N6 O8 K1 139.7(3) . . ?
 N6 O8 K1A 128.6(3) . . ?
 N6 O8 K8 88.8(2) . 1_556 ?
 K1A O9 H9A 93.7 . . ?
 K1A O9 H9B 90.5 . . ?
 K2 O9 K1A 98.70(15) . . ?
 K2 O9 K3 87.45(11) . . ?
 K2 O9 H9A 104.6 . . ?
 K2 O9 H9B 148.8 . . ?
 K3 O9 K1A 166.56(15) . . ?
 K3 O9 H9A 96.3 . . ?
 K3 O9 H9B 78.4 . . ?
 H9A O9 H9B 104.5 . . ?
 K8 O10 K6 116.43(9) . . ?
 N8 O10 K6 100.38(18) . . ?
 N8 O10 K8 140.9(2) . . ?
 K5 O11 K6 115.84(8) 2_776 . ?
 N8 O11 K5 148.7(2) . 2_776 ?
 N8 O11 K6 90.26(18) . . ?
 K8 O12 K3 116.01(8) . 2_666 ?
 N9 O12 K3 98.15(17) . 2_666 ?
 N9 O12 K8 138.65(19) . . ?
 K3 O13 K3 96.03(7) . 2_666 ?
 K4 O13 K3 83.33(7) . 2_666 ?
 K4 O13 K3 112.22(8) . . ?
 N9 O13 K3 97.88(17) . 2_666 ?
 N9 O13 K3 124.45(18) . . ?
 N9 O13 K4 122.67(18) . . ?
 K7 O14A K5 119.9(3) . . ?
 N13 O14A K5 122.4(8) . . ?
 N13 O14A K7 107.1(6) . . ?
 N13 O14B K7 109.4(10) . . ?
 K5 O15 K7 114.36(9) 2_776 . ?
 N13 O15 K5 156.8(3) . 2_776 ?
 N13 O15 K7 87.0(2) . . ?
 K4 O16 K5 101.16(9) 2_766 . ?
 N14 O16 K4 106.4(2) . 2_766 ?
 N14 O16 K5 118.2(2) . . ?
 K2 O17 K4 107.90(8) . . ?
 K2 O17 K4 110.41(8) . 2_766 ?
 K4 O17 K4 80.27(7) . 2_766 ?
 N14 O17 K2 137.9(2) . . ?
 N14 O17 K4 91.14(18) . 2_766 ?
 N14 O17 K4 111.2(2) . . ?
 K1 O18 K1A 12.63(6) 1_554 1_554 ?
 K8 O18 K1 109.89(14) . 1_554 ?
 K8 O18 K1A 105.32(13) . 1_554 ?
 N15 O18 K1 89.8(2) . 1_554 ?
 N15 O18 K1A 86.0(2) . 1_554 ?
 N15 O18 K8 138.7(2) . . ?
 K9 O19 K1 112.67(11) . 1_554 ?
 K9 O19 K1A 107.36(18) . 1_554 ?
 N15 O19 K1 108.1(2) . 1_554 ?
 N15 O19 K1A 112.5(2) . 1_554 ?
 N15 O19 K9 139.2(2) . . ?
 N16 O20A K4 90.2(5) . . ?
 K4 O20B K8 130.4(8) . . ?
 N16 O20B K4 93.8(13) . . ?
 N16 O20B K8 126.7(19) . . ?
 K2 O21 K4 118.15(10) 2_766 . ?
 N16 O21 K2 136.8(2) . 2_766 ?
 N16 O21 K4 103.9(2) . . ?
 K6 O22 K7 82.75(7) 1_655 . ?
 N17 O22 K6 91.20(19) . 1_655 ?
 N17 O22 K7 107.2(2) . . ?
 K5 O23 K6 128.50(9) . 1_655 ?
 N17 O23 K5 139.6(2) . . ?
 N17 O23 K6 91.75(18) . 1_655 ?
 K4 O25 K3 71.92(5) 2_766 1_655 ?
 K5 O25 K3 91.07(6) . 1_655 ?
 K5 O25 K4 104.65(7) . 2_766 ?
 N24 O25 K3 130.75(18) . 1_655 ?
 N24 O25 K4 86.17(16) . 2_766 ?
 N24 O25 K5 137.70(19) . . ?
 K1 O3 K1A 13.13(6) 2_676 2_676 ?
 K1 O3 H3A 67.1 2_676 . ?
 K1 O3 H3B 79.4 2_676 . ?
 K1A O3 H3A 64.3 2_676 . ?
 K1A O3 H3B 92.4 2_676 . ?
 K6 O3 K1 107.96(12) . 2_676 ?
 K6 O3 K1A 105.24(11) . 2_676 ?
 K6 O3 K7 94.89(8) . 1_455 ?
 K6 O3 H3A 155.9 . . ?
 K6 O3 H3B 97.3 . . ?
 K7 O3 K1 145.25(17) 1_455 2_676 ?
 K7 O3 K1A 135.6(2) 1_455 2_676 ?
 K7 O3 H3A 81.3 1_455 . ?
 K7 O3 H3B 124.2 1_455 . ?
 H3A O3 H3B 104.5 . . ?
 K1 O27 K1A 7.76(14) 1_554 1_554 ?
 K1 O27 K7 122.0(2) 1_554 . ?
 K1 O27 H27A 89.4 1_554 . ?
 K1 O27 H27B 108.3 1_554 . ?
 K1A O27 H27A 81.8 1_554 . ?
 K1A O27 H27B 111.8 1_554 . ?
 K7 O27 K1A 124.71(16) . 1_554 ?
 K7 O27 H27A 120.5 . . ?
 K7 O27 H27B 109.7 . . ?
 H27A O27 H27B 104.5 . . ?
 K8 O28 H28A 97.0 . . ?
 K8 O28 H28B 100.3 . . ?
 H28A O28 H28B 104.5 . . ?
 K1A O29 K8 104.2(4) 1_554 . ?
 K1A O29 H29A 84.9 1_554 . ?
 K1A O29 H29B 107.1 1_554 . ?
 K8 O29 H29A 129.4 . . ?
 K8 O29 H29B 119.0 . . ?
 H29A O29 H29B 104.5 . . ?
 O1 N1 K5 63.55(17) . 1_455 ?
 O1 N1 O2 119.9(3) . . ?
 O1 N1 C1 117.6(3) . . ?
 O2 N1 K5 58.83(16) . 1_455 ?
 O2 N1 C1 122.4(3) . . ?
 C1 N1 K5 165.5(2) . 1_455 ?
 O3A N2 C1 122.7(5) . . ?
 O3B N2 O4 118.4(5) . . ?
 O3B N2 C1 121.3(6) . . ?
 O4 N2 O3A 117.5(5) . . ?
 O4 N2 C1 117.5(3) . . ?
 K2 N3 K7 85.98(7) 1_455 2_676 ?
 K2 N3 K9 107.82(9) 1_455 1_456 ?
 K9 N3 K7 163.89(10) 1_456 2_676 ?
 N4 N3 K2 130.9(2) . 1_455 ?
 N4 N3 K7 91.15(18) . 2_676 ?
 N4 N3 K9 73.61(17) . 1_456 ?
 N4 N3 C2 106.3(3) . . ?
 C2 N3 K2 122.2(2) . 1_455 ?
 C2 N3 K7 102.38(19) . 2_676 ?
 C2 N3 K9 77.65(18) . 1_456 ?
 K9 N4 K1 93.47(13) 1_456 1_455 ?
 K9 N4 K1A 88.72(12) 1_456 1_455 ?
 N3 N4 K1 126.6(3) . 1_455 ?
 N3 N4 K1A 114.2(3) . 1_455 ?
 N3 N4 K9 81.55(18) . 1_456 ?
 N3 N4 N5 110.9(3) . . ?
 N5 N4 K1 119.7(3) . 1_455 ?
 N5 N4 K1A 129.7(3) . 1_455 ?
 N5 N4 K9 76.79(18) . 1_456 ?
 K9 N5 K1 164.60(15) 1_456 2_677 ?
 N4 N5 K1 115.0(2) . 2_677 ?
 N4 N5 K9 77.86(18) . 1_456 ?
 N4 N5 C3 106.5(3) . . ?
 C3 N5 K1 103.7(2) . 2_677 ?
 C3 N5 K9 79.29(18) . 1_456 ?
 K6 N6 K8 85.60(7) 1_556 1_556 ?
 O7 N6 K6 69.58(19) . 1_556 ?
 O7 N6 K8 56.92(17) . 1_556 ?
 O7 N6 C4 117.0(3) . . ?
 O8 N6 K6 79.7(2) . 1_556 ?
 O8 N6 K8 70.4(2) . 1_556 ?
 O8 N6 O7 119.6(3) . . ?
 O8 N6 C4 123.3(3) . . ?
 C4 N6 K6 119.1(2) . 1_556 ?
 C4 N6 K8 152.3(2) . 1_556 ?
 O5 N7 K6 58.57(16) . 2_676 ?
 O5 N7 C4 117.0(3) . . ?
 O6 N7 K6 61.09(17) . 2_676 ?
 O6 N7 O5 119.3(3) . . ?
 O6 N7 C4 123.7(3) . . ?
 C4 N7 K6 173.6(2) . 2_676 ?
 O10 N8 K6 57.41(16) . . ?
 O10 N8 O11 120.0(3) . . ?
 O10 N8 C5 122.8(3) . . ?
 O11 N8 K6 67.08(17) . . ?
 O11 N8 C5 117.2(3) . . ?
 C5 N8 K6 159.1(2) . . ?
 O12 N9 K3 60.02(15) . 2_666 ?
 O12 N9 O13 118.9(3) . . ?
 O12 N9 C5 124.5(3) . . ?
 O13 N9 K3 59.64(15) . 2_666 ?
 O13 N9 C5 116.6(3) . . ?
 C5 N9 K3 168.7(2) . 2_666 ?
 K3 N10 K5 92.09(8) . 1_455 ?
 N11 N10 K3 97.73(19) . . ?
 N11 N10 K5 130.3(2) . 1_455 ?
 N11 N10 C6 106.2(3) . . ?
 C6 N10 K3 102.43(19) . . ?
 C6 N10 K5 118.9(2) . 1_455 ?
 K6 N11 K3 124.73(9) 2_676 . ?
 N10 N11 K3 59.74(16) . . ?
 N10 N11 K6 121.6(2) . 2_676 ?
 N10 N11 N12 111.3(3) . . ?
 N12 N11 K3 113.8(2) . . ?
 N12 N11 K6 114.4(2) . 2_676 ?
 K7 N12 K2 91.58(8) 2_776 . ?
 N11 N12 K2 98.63(19) . . ?
 N11 N12 K7 123.8(2) . 2_776 ?
 N11 N12 C7 106.8(3) . . ?
 C7 N12 K2 105.6(2) . . ?
 C7 N12 K7 123.3(2) . 2_776 ?
 O14A N13 K7 51.6(5) . . ?
 O14A N13 C8 122.9(5) . . ?
 O14B N13 K7 49.4(8) . . ?
 O14B N13 C8 119.7(9) . . ?
 O15 N13 K7 70.93(19) . . ?
 O15 N13 O14A 119.1(5) . . ?
 O15 N13 O14B 118.1(9) . . ?
 O15 N13 C8 117.3(3) . . ?
 C8 N13 K7 167.9(3) . . ?
 K4 N14 K4 67.48(6) 2_766 . ?
 O16 N14 K4 52.53(16) . 2_766 ?
 O16 N14 K4 100.0(2) . . ?
 O16 N14 O17 119.0(3) . . ?
 O16 N14 C8 123.5(3) . . ?
 O17 N14 K4 66.55(16) . 2_766 ?
 O17 N14 K4 48.49(16) . . ?
 O17 N14 C8 117.5(3) . . ?
 C8 N14 K4 174.6(2) . 2_766 ?
 C8 N14 K4 117.8(2) . . ?
 O18 N15 K1 68.81(19) . 1_554 ?
 O18 N15 K1A 72.4(2) . 1_554 ?
 O18 N15 O19 119.7(3) . . ?
 O18 N15 C9 123.2(3) . . ?
 O19 N15 K1 51.51(19) . 1_554 ?
 O19 N15 K1A 47.40(19) . 1_554 ?
 O19 N15 C9 117.1(3) . . ?
 C9 N15 K1 166.4(2) . 1_554 ?
 C9 N15 K1A 163.8(3) . 1_554 ?
 O20A N16 K4 67.4(5) . . ?
 O20A N16 C9 122.9(6) . . ?
 O20B N16 K4 64.3(13) . . ?
 O20B N16 O21 116.1(13) . . ?
 O20B N16 C9 124.6(13) . . ?
 O21 N16 K4 54.41(17) . . ?
 O21 N16 O20A 121.1(5) . . ?
 O21 N16 C9 115.4(3) . . ?
 C9 N16 K4 169.7(3) . . ?
 O22 N17 K6 65.66(17) . 1_655 ?
 O22 N17 C12 115.9(3) . . ?
 O23 N17 K6 65.35(16) . 1_655 ?
 O23 N17 O22 120.1(3) . . ?
 O23 N17 C12 124.0(3) . . ?
 C12 N17 K6 144.6(2) . 1_655 ?
 K8 N19 K2 139.69(10) 1_655 2_766 ?
 K8 N19 K9 94.06(8) 1_655 . ?
 K9 N19 K2 125.52(9) . 2_766 ?
 N20 N19 K2 75.00(17) . 2_766 ?
 N20 N19 K8 125.4(2) . 1_655 ?
 N20 N19 K9 63.03(17) . . ?
 N20 N19 C11 106.9(3) . . ?
 C11 N19 K2 75.33(17) . 2_766 ?
 C11 N19 K8 120.4(2) . 1_655 ?
 C11 N19 K9 84.93(18) . . ?
 K9 N20 K2 143.99(11) . 2_766 ?
 N19 N20 K2 81.56(17) . 2_766 ?
 N19 N20 K9 92.95(19) . . ?
 N19 N20 N21 110.6(3) . . ?
 N21 N20 K2 74.22(17) . 2_766 ?
 N21 N20 K9 74.62(17) . . ?
 K9 N21 K2 153.23(11) . 2_766 ?
 K9 N21 K2 106.02(9) 2_765 2_766 ?
 K9 N21 K9 99.68(8) 2_765 . ?
 N20 N21 K2 81.67(17) . 2_766 ?
 N20 N21 K9 78.69(17) . . ?
 N20 N21 K9 121.3(2) . 2_765 ?
 C10 N21 K2 77.76(18) . 2_766 ?
 C10 N21 K9 131.9(2) . 2_765 ?
 C10 N21 K9 90.70(19) . . ?
 C10 N21 N20 106.8(3) . . ?
 O26 N24 K4 62.61(15) . 2_766 ?
 O26 N24 C12 116.4(3) . . ?
 O25 N24 K4 70.57(15) . 2_766 ?
 O25 N24 O26 119.1(3) . . ?
 O25 N24 C12 124.5(3) . . ?
 C12 N24 K4 140.3(2) . 2_766 ?
 N1 C1 C2 119.0(3) . . ?
 N2 C1 N1 122.0(3) . . ?
 N2 C1 C2 118.3(3) . . ?
 N3 C2 K9 77.74(18) . 1_456 ?
 N3 C2 C1 124.7(3) . . ?
 N3 C2 C3 108.3(3) . . ?
 C1 C2 K9 113.1(2) . 1_456 ?
 C3 C2 K9 74.88(18) . 1_456 ?
 C3 C2 C1 127.0(3) . . ?
 N5 C3 K9 75.46(18) . 1_456 ?
 N5 C3 C2 108.1(3) . . ?
 N5 C3 C4 123.3(3) . . ?
 C2 C3 K9 79.83(19) . 1_456 ?
 C2 C3 C4 128.6(3) . . ?
 C4 C3 K9 110.5(2) . 1_456 ?
 N6 C4 C3 119.6(3) . . ?
 N7 C4 N6 120.4(3) . . ?
 N7 C4 C3 119.9(3) . . ?
 N8 C5 C6 120.4(3) . . ?
 N9 C5 N8 120.5(3) . . ?
 N9 C5 C6 118.9(3) . . ?
 N10 C6 C5 122.9(3) . . ?
 N10 C6 C7 108.4(3) . . ?
 C7 C6 C5 128.6(3) . . ?
 N12 C7 C6 107.3(3) . . ?
 N12 C7 C8 122.8(3) . . ?
 C6 C7 C8 129.8(3) . . ?
 N13 C8 C7 120.6(3) . . ?
 N14 C8 N13 118.7(3) . . ?
 N14 C8 C7 120.5(3) . . ?
 N15 C9 N16 120.0(3) . . ?
 N15 C9 C10 120.4(3) . . ?
 N16 C9 C10 119.6(3) . . ?
 K2 C10 K9 135.48(12) 2_766 . ?
 N21 C10 K2 77.80(18) . 2_766 ?
 N21 C10 K9 64.52(17) . . ?
 N21 C10 C9 123.4(3) . . ?
 N21 C10 C11 108.1(3) . . ?
 C9 C10 K2 110.4(2) . 2_766 ?
 C9 C10 K9 109.8(2) . . ?
 C11 C10 K2 81.58(19) . 2_766 ?
 C11 C10 K9 88.15(19) . . ?
 C11 C10 C9 128.4(3) . . ?
 K2 C11 K9 122.77(10) 2_766 . ?
 N19 C11 K2 81.12(18) . 2_766 ?
 N19 C11 K9 72.11(17) . . ?
 N19 C11 C10 107.5(3) . . ?
 N19 C11 C12 121.9(3) . . ?
 C10 C11 K2 73.61(18) . 2_766 ?
 C10 C11 K9 68.15(17) . . ?
 C10 C11 C12 130.5(3) . . ?
 C12 C11 K2 110.20(19) . 2_766 ?
 C12 C11 K9 127.0(2) . . ?
 N17 C12 C11 119.6(3) . . ?
 N24 C12 N17 121.1(3) . . ?
 N24 C12 C11 119.3(3) . . ?
 H30A O30 H30B 109.5 . . ?

loop_
  _geom_torsion_atom_site_label_1
  _geom_torsion_atom_site_label_2
  _geom_torsion_atom_site_label_3
  _geom_torsion_atom_site_label_4
  _geom_torsion
  _geom_torsion_site_symmetry_1
  _geom_torsion_site_symmetry_2
  _geom_torsion_site_symmetry_3
  _geom_torsion_site_symmetry_4
  _geom_torsion_publ_flag
 K1 O6 N7 K6 -155.9(6) . . . 2_676 ?
 K1 O6 N7 O5 -148.8(5) . . . . ?
 K1 O6 N7 C4 29.0(7) . . . . ?
 K1 O8 N6 K6 -157.3(5) . . . 1_556 ?
 K1 O8 N6 K8 113.8(5) . . . 1_556 ?
 K1 O8 N6 O7 143.4(4) . . . . ?
 K1 O8 N6 C4 -39.2(7) . . . . ?
 K1 O18 N15 O19 -8.6(4) 1_554 . . . ?
 K1 O18 N15 C9 172.8(4) 1_554 . . . ?
 K1 O19 N15 O18 10.2(5) 1_554 . . . ?
 K1 O19 N15 C9 -171.1(3) 1_554 . . . ?
 K1 N4 N5 K1 -84.5(2) 1_455 . . 2_677 ?
 K1 N4 N5 K9 86.4(2) 1_455 . . 1_456 ?
 K1 N4 N5 C3 161.3(3) 1_455 . . . ?
 K1 N5 C3 K9 164.54(16) 2_677 . . 1_456 ?
 K1 N5 C3 C2 -121.5(2) 2_677 . . . ?
 K1 N5 C3 C4 59.3(3) 2_677 . . . ?
 K1 N15 C9 N16 142.8(12) 1_554 . . . ?
 K1 N15 C9 C10 -35.2(14) 1_554 . . . ?
 K1A O6 N7 K6 -135.6(5) . . . 2_676 ?
 K1A O6 N7 O5 -128.5(5) . . . . ?
 K1A O6 N7 C4 49.2(6) . . . . ?
 K1A O8 N6 K6 -169.5(3) . . . 1_556 ?
 K1A O8 N6 K8 101.5(3) . . . 1_556 ?
 K1A O8 N6 O7 131.2(3) . . . . ?
 K1A O8 N6 C4 -51.4(5) . . . . ?
 K1A O18 N15 O19 3.5(4) 1_554 . . . ?
 K1A O18 N15 C9 -175.1(4) 1_554 . . . ?
 K1A O19 N15 O18 -4.5(5) 1_554 . . . ?
 K1A O19 N15 C9 174.2(4) 1_554 . . . ?
 K1A N4 N5 K9 77.0(3) 1_455 . . 1_456 ?
 K1A N4 N5 C3 151.8(3) 1_455 . . . ?
 K1A N15 C9 N16 -170.6(9) 1_554 . . . ?
 K1A N15 C9 C10 11.4(12) 1_554 . . . ?
 K2 O26 N24 K4 116.1(3) 2_766 . . 2_766 ?
 K2 O26 N24 O25 160.3(2) 2_766 . . . ?
 K2 O26 N24 C12 -19.1(4) 2_766 . . . ?
 K2 O17 N14 K4 122.8(3) . . . 2_766 ?
 K2 O17 N14 K4 -157.2(4) . . . . ?
 K2 O17 N14 O16 125.9(3) . . . . ?
 K2 O17 N14 C8 -53.2(4) . . . . ?
 K2 O21 N16 K4 166.5(4) 2_766 . . . ?
 K2 O21 N16 O20A 176.7(11) 2_766 . . . ?
 K2 O21 N16 O20B 147(2) 2_766 . . . ?
 K2 O21 N16 C9 -11.6(6) 2_766 . . . ?
 K2 N3 N4 K1 11.6(4) 1_455 . . 1_455 ?
 K2 N3 N4 K1A 14.9(3) 1_455 . . 1_455 ?
 K2 N3 N4 K9 99.6(2) 1_455 . . 1_456 ?
 K2 N3 N4 N5 171.9(2) 1_455 . . . ?
 K2 N3 C2 K9 -103.44(17) 1_455 . . 1_456 ?
 K2 N3 C2 C1 6.3(4) 1_455 . . . ?
 K2 N3 C2 C3 -172.8(2) 1_455 . . . ?
 K2 N12 C7 C6 103.9(2) . . . . ?
 K2 N12 C7 C8 -73.8(3) . . . . ?
 K2 N19 N20 K9 144.22(10) 2_766 . . . ?
 K2 N19 N20 N21 69.5(2) 2_766 . . . ?
 K2 N19 C11 K9 -128.77(7) 2_766 . . . ?
 K2 N19 C11 C10 -69.6(2) 2_766 . . . ?
 K2 N19 C11 C12 108.3(3) 2_766 . . . ?
 K2 N20 N21 K9 -103.73(17) 2_766 . . 2_765 ?
 K2 N20 N21 K9 161.72(8) 2_766 . . . ?
 K2 N20 N21 C10 74.5(2) 2_766 . . . ?
 K2 N21 C10 K9 155.65(9) 2_766 . . . ?
 K2 N21 C10 C9 -106.5(3) 2_766 . . . ?
 K2 N21 C10 C11 76.8(2) 2_766 . . . ?
 K2 C10 C11 K9 136.54(10) 2_766 . . . ?
 K2 C10 C11 N19 74.8(2) 2_766 . . . ?
 K2 C10 C11 C12 -102.8(3) 2_766 . . . ?
 K2 C11 C12 N17 -163.7(2) 2_766 . . . ?
 K2 C11 C12 N24 17.8(3) 2_766 . . . ?
 K3 O26 N24 K4 -113.24(16) 2_766 . . 2_766 ?
 K3 O26 N24 O25 -69.1(3) 2_766 . . . ?
 K3 O26 N24 C12 111.5(2) 2_766 . . . ?
 K3 O2 N1 K5 127.3(4) . . . 1_455 ?
 K3 O2 N1 O1 145.6(3) . . . . ?
 K3 O2 N1 C1 -35.7(5) . . . . ?
 K3 O3A N2 O4 172.8(12) . . . . ?
 K3 O3A N2 C1 -25(2) . . . . ?
 K3 O3B N2 O4 -145.8(8) . . . . ?
 K3 O3B N2 C1 53.6(16) . . . . ?
 K3 O12 N9 O13 10.0(3) 2_666 . . . ?
 K3 O12 N9 C5 -167.7(3) 2_666 . . . ?
 K3 O13 N9 K3 -102.92(18) . . . 2_666 ?
 K3 O13 N9 O12 -112.9(3) . . . . ?
 K3 O13 N9 O12 -10.0(3) 2_666 . . . ?
 K3 O13 N9 C5 167.8(2) 2_666 . . . ?
 K3 O13 N9 C5 64.9(3) . . . . ?
 K3 O25 N24 K4 62.08(17) 1_655 . . 2_766 ?
 K3 O25 N24 O26 21.1(4) 1_655 . . . ?
 K3 O25 N24 C12 -159.5(2) 1_655 . . . ?
 K3 N9 C5 N8 -110.9(10) 2_666 . . . ?
 K3 N9 C5 C6 63.6(11) 2_666 . . . ?
 K3 N10 N11 K6 -114.53(16) . . . 2_676 ?
 K3 N10 N11 N12 105.9(2) . . . . ?
 K3 N10 C6 C5 73.5(3) . . . . ?
 K3 N10 C6 C7 -102.7(2) . . . . ?
 K3 N11 N12 K2 -44.13(17) . . . . ?
 K3 N11 N12 K7 -141.88(14) . . . 2_776 ?
 K3 N11 N12 C7 65.1(3) . . . . ?
 K4 O26 N24 O25 44.1(3) 2_766 . . . ?
 K4 O26 N24 C12 -135.3(2) 2_766 . . . ?
 K4 O2 N1 K5 -113.14(18) 2_666 . . 1_455 ?
 K4 O2 N1 O1 -94.8(3) 2_666 . . . ?
 K4 O2 N1 C1 83.9(3) 2_666 . . . ?
 K4 O13 N9 K3 87.11(16) . . . 2_666 ?
 K4 O13 N9 O12 77.1(3) . . . . ?
 K4 O13 N9 C5 -105.1(3) . . . . ?
 K4 O16 N14 K4 -51.31(17) 2_766 . . . ?
 K4 O16 N14 O17 -3.5(4) 2_766 . . . ?
 K4 O16 N14 C8 175.5(3) 2_766 . . . ?
 K4 O17 N14 K4 80.00(12) 2_766 . . . ?
 K4 O17 N14 K4 -80.00(12) . . . 2_766 ?
 K4 O17 N14 O16 3.0(3) 2_766 . . . ?
 K4 O17 N14 O16 -77.0(3) . . . . ?
 K4 O17 N14 C8 -176.1(3) 2_766 . . . ?
 K4 O17 N14 C8 103.9(3) . . . . ?
 K4 O20A N16 O21 -8.9(10) . . . . ?
 K4 O20A N16 C9 180.0(4) . . . . ?
 K4 O20B N16 O21 17(2) . . . . ?
 K4 O20B N16 C9 174.0(6) . . . . ?
 K4 O21 N16 O20A 10.2(11) . . . . ?
 K4 O21 N16 O20B -19(2) . . . . ?
 K4 O21 N16 C9 -178.1(3) . . . . ?
 K4 O25 N24 O26 -41.0(2) 2_766 . . . ?
 K4 O25 N24 C12 138.4(3) 2_766 . . . ?
 K4 N14 C8 N13 -119.7(3) . . . . ?
 K4 N14 C8 C7 54.6(4) . . . . ?
 K4 N16 C9 N15 161.6(12) . . . . ?
 K4 N16 C9 C10 -20.4(16) . . . . ?
 K4 N24 C12 N17 98.3(4) 2_766 . . . ?
 K4 N24 C12 C11 -83.2(4) 2_766 . . . ?
 K5 O1 N1 O2 -17.5(3) 1_455 . . . ?
 K5 O1 N1 C1 163.7(3) 1_455 . . . ?
 K5 O2 N1 O1 18.3(3) 1_455 . . . ?
 K5 O2 N1 C1 -163.0(3) 1_455 . . . ?
 K5 O11 N8 K6 -147.8(4) 2_776 . . . ?
 K5 O11 N8 O10 -124.7(4) 2_776 . . . ?
 K5 O11 N8 C5 54.8(5) 2_776 . . . ?
 K5 O14A N13 K7 144.4(12) . . . . ?
 K5 O14A N13 O15 121.2(5) . . . . ?
 K5 O14A N13 C8 -48.8(12) . . . . ?
 K5 O15 N13 K7 -158.1(8) 2_776 . . . ?
 K5 O15 N13 O14A -139.0(11) 2_776 . . . ?
 K5 O15 N13 O14B -173.3(17) 2_776 . . . ?
 K5 O15 N13 C8 31.5(10) 2_776 . . . ?
 K5 O16 N14 K4 -164.05(11) . . . . ?
 K5 O16 N14 K4 -112.7(2) . . . 2_766 ?
 K5 O16 N14 O17 -116.3(3) . . . . ?
 K5 O16 N14 C8 62.8(4) . . . . ?
 K5 O23 N17 K6 176.2(3) . . . 1_655 ?
 K5 O23 N17 O22 138.4(3) . . . . ?
 K5 O23 N17 C12 -43.2(5) . . . . ?
 K5 O25 N24 K4 -107.6(2) . . . 2_766 ?
 K5 O25 N24 O26 -148.6(2) . . . . ?
 K5 O25 N24 C12 30.8(4) . . . . ?
 K5 N1 C1 N2 -86.7(9) 1_455 . . . ?
 K5 N1 C1 C2 83.5(9) 1_455 . . . ?
 K5 N10 N11 K3 99.4(2) 1_455 . . . ?
 K5 N10 N11 K6 -15.1(3) 1_455 . . 2_676 ?
 K5 N10 N11 N12 -154.7(2) 1_455 . . . ?
 K5 N10 C6 C5 -25.9(4) 1_455 . . . ?
 K5 N10 C6 C7 157.8(2) 1_455 . . . ?
 K6 O5 N7 O6 -7.3(3) 2_676 . . . ?
 K6 O5 N7 C4 174.8(2) 2_676 . . . ?
 K6 O6 N7 O5 7.1(3) 2_676 . . . ?
 K6 O6 N7 C4 -175.2(3) 2_676 . . . ?
 K6 O7 N6 K8 98.32(10) 1_556 . . 1_556 ?
 K6 O7 N6 O8 64.5(3) 1_556 . . . ?
 K6 O7 N6 C4 -113.1(3) 1_556 . . . ?
 K6 O10 N8 O11 -25.4(3) . . . . ?
 K6 O10 N8 C5 155.2(3) . . . . ?
 K6 O11 N8 O10 23.1(3) . . . . ?
 K6 O11 N8 C5 -157.4(2) . . . . ?
 K6 O22 N17 O23 37.7(3) 1_655 . . . ?
 K6 O22 N17 C12 -140.8(2) 1_655 . . . ?
 K6 O23 N17 O22 -37.9(3) 1_655 . . . ?
 K6 O23 N17 C12 140.6(3) 1_655 . . . ?
 K6 N6 C4 N7 107.1(3) 1_556 . . . ?
 K6 N6 C4 C3 -75.6(3) 1_556 . . . ?
 K6 N8 C5 N9 68.1(7) . . . . ?
 K6 N8 C5 C6 -106.3(6) . . . . ?
 K6 N11 N12 K2 107.99(14) 2_676 . . . ?
 K6 N11 N12 K7 10.2(3) 2_676 . . 2_776 ?
 K6 N11 N12 C7 -142.7(2) 2_676 . . . ?
 K6 N17 C12 N24 101.5(4) 1_655 . . . ?
 K6 N17 C12 C11 -77.0(5) 1_655 . . . ?
 K7 O1 N1 K5 -173.9(5) 2_676 . . 1_455 ?
 K7 O1 N1 O2 168.6(4) 2_676 . . . ?
 K7 O1 N1 C1 -10.1(7) 2_676 . . . ?
 K7 O14A N13 O15 -23.2(11) . . . . ?
 K7 O14A N13 C8 166.8(3) . . . . ?
 K7 O14B N13 O15 19(2) . . . . ?
 K7 O14B N13 C8 173.6(5) . . . . ?
 K7 O15 N13 O14A 19.1(10) . . . . ?
 K7 O15 N13 O14B -15.2(16) . . . . ?
 K7 O15 N13 C8 -170.4(3) . . . . ?
 K7 O22 N17 K6 -82.78(11) . . . 1_655 ?
 K7 O22 N17 O23 -45.0(3) . . . . ?
 K7 O22 N17 C12 136.4(2) . . . . ?
 K7 N3 N4 K1 97.2(2) 2_676 . . 1_455 ?
 K7 N3 N4 K1A 100.55(15) 2_676 . . 1_455 ?
 K7 N3 N4 K9 -174.69(8) 2_676 . . 1_456 ?
 K7 N3 N4 N5 -102.4(2) 2_676 . . . ?
 K7 N3 C2 K9 163.50(10) 2_676 . . 1_456 ?
 K7 N3 C2 C1 -86.8(3) 2_676 . . . ?
 K7 N3 C2 C3 94.2(2) 2_676 . . . ?
 K7 N12 C7 C6 -153.5(2) 2_776 . . . ?
 K7 N12 C7 C8 28.8(4) 2_776 . . . ?
 K7 N13 C8 N14 45.8(13) . . . . ?
 K7 N13 C8 C7 -128.6(11) . . . . ?
 K8 O3A N2 O4 28.9(9) 2_666 . . . ?
 K8 O3A N2 C1 -168.6(3) 2_666 . . . ?
 K8 O3B N2 O4 -11.0(11) 2_666 . . . ?
 K8 O3B N2 C1 -171.6(3) 2_666 . . . ?
 K8 O4 N2 O3A -25.9(9) 2_666 . . . ?
 K8 O4 N2 O3B 9.4(10) 2_666 . . . ?
 K8 O4 N2 C1 170.7(3) 2_666 . . . ?
 K8 O7 N6 K6 -98.32(10) 1_556 . . 1_556 ?
 K8 O7 N6 O8 -33.8(4) 1_556 . . . ?
 K8 O7 N6 C4 148.6(3) 1_556 . . . ?
 K8 O8 N6 K6 88.95(6) 1_556 . . 1_556 ?
 K8 O8 N6 O7 29.7(3) 1_556 . . . ?
 K8 O8 N6 C4 -152.9(3) 1_556 . . . ?
 K8 O10 N8 K6 -160.6(4) . . . . ?
 K8 O10 N8 O11 174.0(2) . . . . ?
 K8 O10 N8 C5 -5.4(5) . . . . ?
 K8 O12 N9 K3 -146.4(3) . . . 2_666 ?
 K8 O12 N9 O13 -136.4(2) . . . . ?
 K8 O12 N9 C5 45.9(4) . . . . ?
 K8 O18 N15 K1 120.8(4) . . . 1_554 ?
 K8 O18 N15 K1A 108.7(4) . . . 1_554 ?
 K8 O18 N15 O19 112.2(4) . . . . ?
 K8 O18 N15 C9 -66.4(5) . . . . ?
 K8 O20B N16 K4 -149(3) . . . . ?
 K8 O20B N16 O21 -131.9(15) . . . . ?
 K8 O20B N16 C9 25(4) . . . . ?
 K8 N6 C4 N7 -102.7(5) 1_556 . . . ?
 K8 N6 C4 C3 74.7(6) 1_556 . . . ?
 K8 N19 N20 K2 141.07(18) 1_655 . . 2_766 ?
 K8 N19 N20 K9 -74.7(2) 1_655 . . . ?
 K8 N19 N20 N21 -149.4(2) 1_655 . . . ?
 K8 N19 C11 K2 -139.49(16) 1_655 . . 2_766 ?
 K8 N19 C11 K9 91.74(16) 1_655 . . . ?
 K8 N19 C11 C10 150.9(2) 1_655 . . . ?
 K8 N19 C11 C12 -31.2(4) 1_655 . . . ?
 K9 O4 N2 O3A 173.9(9) 1_456 . . . ?
 K9 O4 N2 O3B -150.8(9) 1_456 . . . ?
 K9 O4 N2 C1 10.5(6) 1_456 . . . ?
 K9 O7 N6 K6 137.5(3) 1_456 . . 1_556 ?
 K9 O7 N6 K8 -124.2(3) 1_456 . . 1_556 ?
 K9 O7 N6 O8 -158.0(3) 1_456 . . . ?
 K9 O7 N6 C4 24.4(5) 1_456 . . . ?
 K9 O19 N15 K1 178.2(5) . . . 1_554 ?
 K9 O19 N15 K1A -167.1(6) . . . 1_554 ?
 K9 O19 N15 O18 -171.6(3) . . . . ?
 K9 O19 N15 C9 7.1(5) . . . . ?
 K9 N3 N4 K1 -88.1(2) 1_456 . . 1_455 ?
 K9 N3 N4 K1A -84.76(15) 1_456 . . 1_455 ?
 K9 N3 N4 N5 72.3(2) 1_456 . . . ?
 K9 N3 C2 C1 109.7(3) 1_456 . . . ?
 K9 N3 C2 C3 -69.3(2) 1_456 . . . ?
 K9 N4 N5 K1 -170.98(18) 1_456 . . 2_677 ?
 K9 N4 N5 C3 74.8(2) 1_456 . . . ?
 K9 N5 C3 C2 73.9(2) 1_456 . . . ?
 K9 N5 C3 C4 -105.2(3) 1_456 . . . ?
 K9 N19 N20 K2 -144.22(10) . . . 2_766 ?
 K9 N19 N20 N21 -74.7(2) . . . . ?
 K9 N19 C11 K2 128.77(7) . . . 2_766 ?
 K9 N19 C11 C10 59.2(2) . . . . ?
 K9 N19 C11 C12 -122.9(3) . . . . ?
 K9 N20 N21 K2 -161.72(8) . . . 2_766 ?
 K9 N20 N21 K9 94.54(16) . . . 2_765 ?
 K9 N20 N21 C10 -87.3(2) . . . . ?
 K9 N21 C10 K2 -155.65(9) . . . 2_766 ?
 K9 N21 C10 K2 100.7(2) 2_765 . . 2_766 ?
 K9 N21 C10 K9 -103.7(2) 2_765 . . . ?
 K9 N21 C10 C9 97.8(3) . . . . ?
 K9 N21 C10 C9 -5.9(5) 2_765 . . . ?
 K9 N21 C10 C11 -78.8(2) . . . . ?
 K9 N21 C10 C11 177.5(2) 2_765 . . . ?
 K9 C2 C3 N5 -70.9(2) 1_456 . . . ?
 K9 C2 C3 C4 108.2(3) 1_456 . . . ?
 K9 C3 C4 N6 -24.3(4) 1_456 . . . ?
 K9 C3 C4 N7 153.1(2) 1_456 . . . ?
 K9 C10 C11 K2 -136.54(10) . . . 2_766 ?
 K9 C10 C11 N19 -61.7(2) . . . . ?
 K9 C10 C11 C12 120.6(3) . . . . ?
 K9 C11 C12 N17 13.3(4) . . . . ?
 K9 C11 C12 N24 -165.2(2) . . . . ?
 O26 N24 C12 N17 176.4(3) . . . . ?
 O26 N24 C12 C11 -5.1(4) . . . . ?
 O1 N1 C1 N2 -177.7(3) . . . . ?
 O1 N1 C1 C2 -7.5(5) . . . . ?
 O2 N1 C1 N2 3.6(5) . . . . ?
 O2 N1 C1 C2 173.8(3) . . . . ?
 O3A N2 C1 N1 21.4(10) . . . . ?
 O3A N2 C1 C2 -148.9(9) . . . . ?
 O3B N2 C1 N1 -15.4(10) . . . . ?
 O3B N2 C1 C2 174.3(9) . . . . ?
 O4 N2 C1 N1 -176.1(3) . . . . ?
 O4 N2 C1 C2 13.6(5) . . . . ?
 O5 N7 C4 N6 173.7(3) . . . . ?
 O5 N7 C4 C3 -3.6(5) . . . . ?
 O6 N7 C4 N6 -4.1(5) . . . . ?
 O6 N7 C4 C3 178.6(3) . . . . ?
 O7 N6 C4 N7 -172.4(3) . . . . ?
 O7 N6 C4 C3 4.9(5) . . . . ?
 O8 N6 C4 N7 10.1(5) . . . . ?
 O8 N6 C4 C3 -172.5(3) . . . . ?
 O10 N8 C5 N9 -15.8(5) . . . . ?
 O10 N8 C5 C6 169.8(3) . . . . ?
 O11 N8 C5 N9 164.8(3) . . . . ?
 O11 N8 C5 C6 -9.6(4) . . . . ?
 O12 N9 C5 N8 -1.0(5) . . . . ?
 O12 N9 C5 C6 173.5(3) . . . . ?
 O13 N9 C5 N8 -178.7(3) . . . . ?
 O13 N9 C5 C6 -4.2(4) . . . . ?
 O14A N13 C8 N14 -13.3(11) . . . . ?
 O14A N13 C8 C7 172.3(10) . . . . ?
 O14B N13 C8 N14 21.8(16) . . . . ?
 O14B N13 C8 C7 -152.6(16) . . . . ?
 O15 N13 C8 N14 176.5(4) . . . . ?
 O15 N13 C8 C7 2.2(6) . . . . ?
 O16 N14 C8 N13 6.0(5) . . . . ?
 O16 N14 C8 C7 -179.6(3) . . . . ?
 O17 N14 C8 N13 -175.0(3) . . . . ?
 O17 N14 C8 C7 -0.6(5) . . . . ?
 O18 N15 C9 N16 -7.5(5) . . . . ?
 O18 N15 C9 C10 174.5(3) . . . . ?
 O19 N15 C9 N16 173.9(3) . . . . ?
 O19 N15 C9 C10 -4.1(5) . . . . ?
 O20A N16 C9 N15 -18.3(12) . . . . ?
 O20A N16 C9 C10 159.7(11) . . . . ?
 O20B N16 C9 N15 13(3) . . . . ?
 O20B N16 C9 C10 -169(3) . . . . ?
 O21 N16 C9 N15 170.1(3) . . . . ?
 O21 N16 C9 C10 -11.8(5) . . . . ?
 O22 N17 C12 N24 -174.7(3) . . . . ?
 O22 N17 C12 C11 6.9(5) . . . . ?
 O23 N17 C12 N24 6.8(5) . . . . ?
 O23 N17 C12 C11 -171.6(3) . . . . ?
 O25 N24 C12 N17 -3.0(5) . . . . ?
 O25 N24 C12 C11 175.5(3) . . . . ?
 N1 C1 C2 K9 163.6(2) . . . 1_456 ?
 N1 C1 C2 N3 72.8(4) . . . . ?
 N1 C1 C2 C3 -108.3(4) . . . . ?
 N2 C1 C2 K9 -25.8(4) . . . 1_456 ?
 N2 C1 C2 N3 -116.6(4) . . . . ?
 N2 C1 C2 C3 62.2(5) . . . . ?
 N3 N4 N5 K1 113.6(3) . . . 2_677 ?
 N3 N4 N5 K9 -75.5(2) . . . 1_456 ?
 N3 N4 N5 C3 -0.6(4) . . . . ?
 N3 C2 C3 K9 71.3(2) . . . 1_456 ?
 N3 C2 C3 N5 0.4(4) . . . . ?
 N3 C2 C3 C4 179.5(3) . . . . ?
 N4 N3 C2 K9 68.6(2) . . . 1_456 ?
 N4 N3 C2 C1 178.3(3) . . . . ?
 N4 N3 C2 C3 -0.7(3) . . . . ?
 N4 N5 C3 K9 -73.8(2) . . . 1_456 ?
 N4 N5 C3 C2 0.2(4) . . . . ?
 N4 N5 C3 C4 -179.0(3) . . . . ?
 N5 C3 C4 N6 61.4(5) . . . . ?
 N5 C3 C4 N7 -121.2(4) . . . . ?
 N8 C5 C6 N10 90.8(4) . . . . ?
 N8 C5 C6 C7 -93.8(4) . . . . ?
 N9 C5 C6 N10 -83.7(4) . . . . ?
 N9 C5 C6 C7 91.7(4) . . . . ?
 N10 N11 N12 K2 -109.4(2) . . . . ?
 N10 N11 N12 K7 152.9(2) . . . 2_776 ?
 N10 N11 N12 C7 -0.1(4) . . . . ?
 N10 C6 C7 N12 0.7(4) . . . . ?
 N10 C6 C7 C8 178.2(3) . . . . ?
 N11 N10 C6 C5 175.5(3) . . . . ?
 N11 N10 C6 C7 -0.7(4) . . . . ?
 N11 N12 C7 C6 -0.4(4) . . . . ?
 N11 N12 C7 C8 -178.1(3) . . . . ?
 N12 C7 C8 N13 -110.6(4) . . . . ?
 N12 C7 C8 N14 75.2(4) . . . . ?
 N15 C9 C10 K2 -159.5(3) . . . 2_766 ?
 N15 C9 C10 K9 1.0(4) . . . . ?
 N15 C9 C10 N21 -70.9(5) . . . . ?
 N15 C9 C10 C11 105.0(4) . . . . ?
 N16 C9 C10 K2 22.5(4) . . . 2_766 ?
 N16 C9 C10 K9 -177.1(3) . . . . ?
 N16 C9 C10 N21 111.0(4) . . . . ?
 N16 C9 C10 C11 -73.0(5) . . . . ?
 N19 N20 N21 K2 -74.4(2) . . . 2_766 ?
 N19 N20 N21 K9 -178.12(19) . . . 2_765 ?
 N19 N20 N21 K9 87.3(2) . . . . ?
 N19 N20 N21 C10 0.1(3) . . . . ?
 N19 C11 C12 N17 104.2(4) . . . . ?
 N19 C11 C12 N24 -74.3(4) . . . . ?
 N20 N19 C11 K2 69.0(2) . . . 2_766 ?
 N20 N19 C11 K9 -59.8(2) . . . . ?
 N20 N19 C11 C10 -0.6(3) . . . . ?
 N20 N19 C11 C12 177.3(3) . . . . ?
 N20 N21 C10 K2 -77.3(2) . . . 2_766 ?
 N20 N21 C10 K9 78.4(2) . . . . ?
 N20 N21 C10 C9 176.2(3) . . . . ?
 N20 N21 C10 C11 -0.5(3) . . . . ?
 N21 C10 C11 K2 -74.1(2) . . . 2_766 ?
 N21 C10 C11 K9 62.4(2) . . . . ?
 N21 C10 C11 N19 0.7(4) . . . . ?
 N21 C10 C11 C12 -177.0(3) . . . . ?
 C1 C2 C3 K9 -107.7(3) . . . 1_456 ?
 C1 C2 C3 N5 -178.7(3) . . . . ?
 C1 C2 C3 C4 0.5(5) . . . . ?
 C2 N3 N4 K1 -159.5(2) . . . 1_455 ?
 C2 N3 N4 K1A -156.2(2) . . . 1_455 ?
 C2 N3 N4 K9 -71.4(2) . . . 1_456 ?
 C2 N3 N4 N5 0.9(4) . . . . ?
 C2 C3 C4 N6 -117.6(4) . . . . ?
 C2 C3 C4 N7 59.8(5) . . . . ?
 C5 C6 C7 N12 -175.3(3) . . . . ?
 C5 C6 C7 C8 2.2(6) . . . . ?
 C6 N10 N11 K3 -105.4(2) . . . . ?
 C6 N10 N11 K6 140.1(2) . . . 2_676 ?
 C6 N10 N11 N12 0.5(4) . . . . ?
 C6 C7 C8 N13 72.3(5) . . . . ?
 C6 C7 C8 N14 -102.0(4) . . . . ?
 C9 C10 C11 K2 109.4(3) . . . 2_766 ?
 C9 C10 C11 K9 -114.0(3) . . . . ?
 C9 C10 C11 N19 -175.7(3) . . . . ?
 C9 C10 C11 C12 6.6(6) . . . . ?
 C10 C11 C12 N17 -78.4(4) . . . . ?
 C10 C11 C12 N24 103.1(4) . . . . ?
 C11 N19 N20 K2 -69.2(2) . . . 2_766 ?
 C11 N19 N20 K9 75.0(2) . . . . ?
 C11 N19 N20 N21 0.4(3) . . . . ?

_shelx_res_file
;
TITL 251213wa_z0545303_1_0m_a.res in P-1
    251213wa_z0545303_1_0m.res
    created by SHELXL-2025/1 at 15:12:53 on 14-Dec-2025
REM Old TITL 251213wa_z0545303_1_0m_a.res in P1
REM SHELXT solution in P-1: R1 0.174, Rweak 0.020, Alpha 0.058
REM <I/s> 0.000 for 0 systematic absences, Orientation as input
REM Formula found by SHELXT: C37 N10 O15 K8
CELL 1.54178 10.5811 12.3754 15.4412 96 97.26 91.905
ZERR 2 0.0003 0.0004 0.0005 0.001 0.001 0.001
LATT 1
SFAC C H K N O
UNIT 24 16 18 42 56
ISOR 0.01 0.02 O30 O29 O28
SIMU 0.01 0.02 2 O28 O29 O30
SADI O3B N2 O3A N2
SIMU 0.01 0.02 2 O3A O3B
SADI O14A N13 O14B N13
SIMU 0.01 0.02 2 O14A O14B
SADI O20B N16 O20A N16
SIMU 0.01 0.02 2 O20A O20B

L.S. 20
PLAN  20
SIZE 0.09 0.11 0.13
TEMP -80.15
CONF
list 4
MORE -1
BOND $H
fmap 2
acta
SIZE 0.09 0.11 0.13
REM <olex2.extras>
REM <HklSrc "%.\\251213wa_z0545303_1_0m.hkl">
REM </olex2.extras>

WGHT    0.000000    4.924900
FVAR       0.24022   0.46235   0.52565   0.68097   0.73759
PART 1
K1    3    0.784122    0.857917    1.017239    21.00000    0.03321    0.05308 =
         0.03289    0.00852   -0.00409    0.01435
PART 2
K1A   3    0.774159    0.810327    0.986885   -21.00000    0.02128    0.06360 =
         0.05163    0.03741    0.00071    0.00508
PART 0
K2    3    0.877904    0.659293    0.723537    11.00000    0.02230    0.02341 =
         0.02144   -0.00026    0.00062   -0.00168
K3    3    0.516670    0.603752    0.616585    11.00000    0.02318    0.01901 =
         0.03412    0.00098    0.01245    0.00087
K4    3    0.824989    0.473656    0.461936    11.00000    0.02071    0.01931 =
         0.02244    0.00443    0.00754    0.00269
K5    3    1.304542    0.880941    0.527847    11.00000    0.02737    0.02225 =
         0.02311   -0.00073    0.00416    0.00149
K6    3    0.381092    0.967179    0.226785    11.00000    0.01970    0.01928 =
         0.02093    0.00633    0.00417    0.00128
K7    3    1.009879    1.007672    0.272860    11.00000    0.02918    0.03542 =
         0.02679    0.00740   -0.00003   -0.01300
K8    3    0.528927    0.618317    0.161582    11.00000    0.02649    0.03605 =
         0.01925    0.00126    0.00088   -0.00205
K9    3    1.129459    0.645156    0.006567    11.00000    0.02392    0.02843 =
         0.02572    0.01076    0.00379   -0.00535
O26   5    1.264364    0.513023    0.374054    11.00000    0.02209    0.01687 =
         0.02003    0.00465    0.00234   -0.00042
O1    5    0.177584    0.832156    0.685476    11.00000    0.04189    0.03318 =
         0.02192    0.00755    0.00427    0.01990
O2    5    0.301069    0.707384    0.642584    11.00000    0.03211    0.03407 =
         0.01615   -0.00023    0.01133    0.00897
PART 1
O3A   5    0.413233    0.600671    0.768244    31.00000    0.04280    0.03689 =
         0.02537    0.00051    0.00896    0.02504
PART 2
O3B   5    0.359632    0.568625    0.750652   -31.00000    0.04016    0.02193 =
         0.03258   -0.00142    0.01489    0.01210
PART 0
O4    5    0.303188    0.598809    0.880289    11.00000    0.07787    0.03103 =
         0.02758    0.01626    0.02352    0.02633
O5    5    0.406391    0.923889    0.827448    11.00000    0.02363    0.03981 =
         0.02469    0.01783   -0.00251   -0.00458
O6    5    0.574158    0.921526    0.923626    11.00000    0.01379    0.04779 =
         0.04175    0.02282   -0.00171   -0.00709
O7    5    0.355433    0.768047    1.072020    11.00000    0.02552    0.04927 =
         0.02325    0.01837    0.00114   -0.00763
O8    5    0.541042    0.841305    1.066282    11.00000    0.02136    0.08166 =
         0.02769    0.02040   -0.00994   -0.01126
O9    5    0.657644    0.722693    0.783402    11.00000    0.05084    0.05879 =
         0.08156    0.03576    0.02734    0.02398
AFIX   3
H9A   2    0.648084    0.787887    0.768031    11.00000   -1.50000
H9B   2    0.585109    0.704864    0.800274    11.00000   -1.50000
AFIX   0
O10   5    0.537913    0.802293    0.277529    11.00000    0.03924    0.02407 =
         0.01534    0.00445   -0.00341    0.00803
O11   5    0.566880    0.933404    0.383723    11.00000    0.04141    0.01245 =
         0.03371    0.00181   -0.01134    0.00187
O12   5    0.525472    0.610050    0.329667    11.00000    0.02190    0.01866 =
         0.01370   -0.00200   -0.00027   -0.00384
O13   5    0.616234    0.596386    0.461756    11.00000    0.02307    0.01532 =
         0.01804    0.00546    0.00194    0.00303
PART 1
O14A  5    1.035548    0.884167    0.408792    41.00000    0.02229    0.05390 =
         0.06308    0.03466    0.02385    0.00903
PART 2
O14B  5    0.996213    0.853144    0.379861   -41.00000    0.02076    0.05369 =
         0.06264    0.04129    0.02388    0.01538
PART 0
O15   5    0.860394    0.961665    0.428804    11.00000    0.04184    0.04267 =
         0.06915    0.03956    0.02495    0.02694
O16   5    1.072794    0.710292    0.475093    11.00000    0.03130    0.04213 =
         0.05455    0.02374    0.02498    0.02357
O17   5    0.937855    0.657886    0.559159    11.00000    0.02883    0.02091 =
         0.02726    0.01047    0.00686    0.00262
O18   5    0.769999    0.698563    0.167044    11.00000    0.01655    0.03786 =
         0.05972    0.01754    0.00947    0.00659
O19   5    0.928112    0.692471    0.089796    11.00000    0.03403    0.05276 =
         0.02752    0.02224    0.00459    0.00927
PART 1
O20A  5    0.818493    0.627200    0.319735    51.00000    0.03227    0.05425 =
         0.04350    0.01407    0.02564    0.01109
PART 2
O20B  5    0.790430    0.589929    0.301555   -51.00000    0.02076    0.05242 =
         0.04596    0.02343    0.01804    0.01061
PART 0
O21   5    0.953075    0.496186    0.319034    11.00000    0.04298    0.04561 =
         0.03947    0.02628    0.02295    0.01551
O22   5    1.182104    0.798042    0.222075    11.00000    0.05117    0.02894 =
         0.03293    0.01612   -0.01078   -0.00649
O23   5    1.284914    0.837439    0.352419    11.00000    0.03544    0.02154 =
         0.02390    0.00172    0.00670   -0.00785
O25   5    1.325515    0.671806    0.443163    11.00000    0.01780    0.02357 =
         0.01472   -0.00219    0.00104    0.00046
AFIX   6
O3    5    0.153060    1.013744    0.131519    11.00000    0.02931    0.03666 =
         0.02304   -0.00451   -0.00358    0.01372
H3A   2    0.091851    1.054579    0.113623    11.00000   -1.50000
H3B   2    0.151877    0.961478    0.089071    11.00000   -1.50000
AFIX   6
O27   5    0.794036    0.927489    0.177387    11.00000    0.03012    0.03313 =
         0.12035    0.01824   -0.02724   -0.00433
H27A  2    0.759735    0.865678    0.186896    11.00000   -1.50000
H27B  2    0.734343    0.973467    0.182776    11.00000   -1.50000
AFIX   0
PART -1
O28   5    0.539953    0.537337   -0.014007    10.33333    0.13078    0.10906 =
         0.04964   -0.04218    0.00004    0.05965
AFIX   3
H28A  2    0.619182    0.557273   -0.015582    10.33333   -1.50000
H28B  2    0.496256    0.585063   -0.040971    10.33333   -1.50000
AFIX   0
PART 2
O29   5    0.591400    0.625031   -0.026528    10.33333    0.05821    0.06604 =
         0.05749   -0.02582    0.02159    0.02302
AFIX   3
H29A  2    0.647173    0.589484   -0.053542    10.33333   -1.50000
H29B  2    0.530232    0.634497   -0.067900    10.33333   -1.50000
AFIX   0
PART 0
N1    4    0.241927    0.752340    0.700710    11.00000    0.02132    0.02074 =
         0.01731    0.00049    0.00276    0.00239
N2    4    0.313771    0.630999    0.806344    11.00000    0.05614    0.02655 =
         0.02263    0.00813    0.01958    0.02105
N3    4    0.055232    0.785319    0.849062    11.00000    0.01581    0.02139 =
         0.01701    0.00056   -0.00018    0.00094
N4    4    0.038789    0.848254    0.922833    11.00000    0.01635    0.02748 =
         0.02078    0.00076    0.00383    0.00561
N5    4    0.151862    0.882492    0.969261    11.00000    0.02081    0.02252 =
         0.01816   -0.00131    0.00496    0.00418
N6    4    0.429925    0.820582    1.032688    11.00000    0.01707    0.03119 =
         0.01767    0.00230    0.00005   -0.00275
N7    4    0.457433    0.902607    0.902184    11.00000    0.01760    0.02147 =
         0.02259    0.00719    0.00152   -0.00119
N8    4    0.568179    0.834281    0.357167    11.00000    0.01660    0.01585 =
         0.02106    0.00276   -0.00071    0.00010
N9    4    0.581381    0.654854    0.400493    11.00000    0.01347    0.01655 =
         0.01354    0.00174    0.00373    0.00222
N10   4    0.587777    0.828900    0.574096    11.00000    0.01626    0.01927 =
         0.01858   -0.00033    0.00415    0.00187
N11   4    0.669834    0.859405    0.646693    11.00000    0.02042    0.02565 =
         0.01727   -0.00326    0.00349    0.00076
N12   4    0.791016    0.859221    0.629305    11.00000    0.01716    0.02345 =
         0.01893    0.00036   -0.00157   -0.00142
N13   4    0.931755    0.885226    0.440496    11.00000    0.02944    0.03667 =
         0.04877    0.02526    0.02050    0.01623
N14   4    0.973345    0.726027    0.510023    11.00000    0.01433    0.02206 =
         0.02177    0.00643    0.00271    0.00381
N15   4    0.877265    0.664882    0.154082    11.00000    0.01709    0.02603 =
         0.02874    0.00699    0.00043   -0.00278
N16   4    0.897724    0.571203    0.282602    11.00000    0.02345    0.04454 =
         0.03258    0.01412    0.01353    0.00547
N17   4    1.233847    0.768572    0.292894    11.00000    0.02208    0.02326 =
         0.02324    0.00765    0.00608   -0.00476
N19   4    1.264990    0.525753    0.173544    11.00000    0.02004    0.02335 =
         0.01815    0.00392    0.00331   -0.00014
N20   4    1.191637    0.462009    0.109304    11.00000    0.02746    0.02777 =
         0.01718    0.00542    0.00334    0.00020
N21   4    1.066982    0.477632    0.113907    11.00000    0.02349    0.02588 =
         0.01420    0.00569   -0.00048   -0.00264
N24   4    1.276355    0.615764    0.374602    11.00000    0.01012    0.01889 =
         0.01675    0.00322    0.00216   -0.00049
C1    1    0.242829    0.715224    0.782480    11.00000    0.02108    0.01495 =
         0.01371   -0.00006    0.00465    0.00061
C2    1    0.182394    0.778452    0.849648    11.00000    0.01516    0.01531 =
         0.01376    0.00223    0.00116    0.00068
C3    1    0.242326    0.839073    0.924059    11.00000    0.01674    0.01434 =
         0.01326    0.00198    0.00159    0.00173
C4    1    0.379359    0.855926    0.953986    11.00000    0.01425    0.01880 =
         0.01511    0.00195    0.00070   -0.00240
C5    1    0.605151    0.764453    0.419320    11.00000    0.01230    0.01461 =
         0.01436    0.00009   -0.00114    0.00009
C6    1    0.659479    0.807678    0.508290    11.00000    0.01466    0.01284 =
         0.01588   -0.00024    0.00119    0.00047
C7    1    0.786725    0.827293    0.542389    11.00000    0.01513    0.01289 =
         0.01807    0.00093    0.00078    0.00035
C8    1    0.900994    0.813964    0.499247    11.00000    0.01338    0.02072 =
         0.02119    0.00787    0.00294    0.00368
C9    1    0.942601    0.596677    0.205716    11.00000    0.01564    0.02749 =
         0.02084    0.00743    0.00265   -0.00258
C10   1    1.061286    0.552985    0.182495    11.00000    0.01526    0.02262 =
         0.01458    0.00840    0.00051   -0.00355
C11   1    1.185199    0.582973    0.220600    11.00000    0.01617    0.02043 =
         0.01460    0.00814    0.00198   -0.00190
C12   1    1.231948    0.657138    0.298020    11.00000    0.01427    0.01944 =
         0.01699    0.00346    0.00184   -0.00353

PART 3
O30   5    0.637808    0.664003   -0.048428    10.33333    0.07707    0.02784 =
         0.05523   -0.01001    0.04754    0.00886
AFIX   3
H30A  2    0.573357    0.701274   -0.066698    10.33333   -1.50000
H30B  2    0.688070    0.655699   -0.088840    10.33333   -1.50000
AFIX   0
HKLF 4


REM  251213wa_z0545303_1_0m_a.res in P-1
REM wR2 = 0.0974, GooF = S = 1.275, Restrained GooF = 1.281 for all data
REM R1 = 0.0446 for 6865 Fo > 4sig(Fo) and 0.0497 for all 7238 data
REM 695 parameters refined using 51 restraints

END

WGHT      0.0000      4.9252

REM Highest difference peak  1.066,  deepest hole -0.422,  1-sigma level  0.078
Q1    1   0.4604  0.5230 -0.0198  11.00000  0.05    1.07
Q2    1   0.5743  0.5652 -0.0210  11.00000  0.05    0.66
Q3    1   0.5522  0.7713  1.0356  11.00000  0.05    0.64
Q4    1   0.5939  0.6530 -0.0712  11.00000  0.05    0.48
Q5    1   0.6798  0.6537 -0.0243  11.00000  0.05    0.45
Q6    1   0.2063  0.7464  0.8212  11.00000  0.05    0.35
Q7    1   1.2063  0.6228  0.2601  11.00000  0.05    0.34
Q8    1   1.2096  0.7059  0.3025  11.00000  0.05    0.32
Q9    1   0.2295  0.8101  0.8793  11.00000  0.05    0.29
Q10   1   0.5780  0.8568  0.8817  11.00000  0.05    0.29
Q11   1   1.0163  0.6617  0.4534  11.00000  0.05    0.29
Q12   1   0.3086  0.8302  0.9394  11.00000  0.05    0.28
Q13   1   0.4760  0.6816  0.1671  11.00000  0.05    0.28
Q14   1   0.2421  0.6066  0.8938  11.00000  0.05    0.27
Q15   1   1.2359  0.6434  0.3374  11.00000  0.05    0.27
Q16   1   0.8352  0.8141  0.5127  11.00000  0.05    0.27
Q17   1   0.8681  0.9839  0.4844  11.00000  0.05    0.27
Q18   1   1.2310  0.5367  0.2185  11.00000  0.05    0.26
Q19   1   1.1283  0.5735  0.2057  11.00000  0.05    0.26
Q20   1   0.4976  0.6222 -0.0221  11.00000  0.05    0.25
;
_shelx_res_checksum                12300
_shelx_hkl_file
;
  -1   0   0    0.90    0.10
   1   0   0    0.90    0.90
   1   0   0    0.80    0.10
   2   0   0   17.70    2.20
   2   0   0   19.10    0.80
   2   0   0   17.10    0.70
   3   0   0  242.48   11.70
   3   0   0  257.07   10.90
  -4   0   0    4.40    0.40
   4   0   0    5.40    2.20
   4   0   0    4.20    0.50
  -5   0   0   55.79    2.20
   5   0   0   54.49    2.30
   5   0   0   57.79    9.40
   5   0   0   50.39    2.00
  -6   0   0    2.80    0.50
   6   0   0    4.90    3.40
   6   0   0    3.40    0.60
   6   0   0   19.50   10.80
   7   0   0   -0.70    4.10
   7   0   0  -21.70   13.10
  -8   0   0    7.40    1.00
  -8   0   0    6.40    1.10
   8   0   0    6.90    5.40
   8   0   0    9.10    1.20
   8   0   0    7.40    1.10
   8   0   0  -16.30   16.00
   8   0   0    9.20    1.50
   8   0   0    6.60    1.10
  -9   0   0    0.70    0.60
   9   0   0   14.00   14.50
   9   0   0    0.80    0.60
   9   0   0    0.80    6.10
   9   0   0    2.00    0.80
   9   0   0    0.90    0.80
   9   0   0    0.00    0.40
   9   0   0    0.60    0.50
 -10   0   0    6.90    1.00
  10   0   0    3.40    1.20
  10   0   0    3.50    1.50
  10   0   0    6.10    1.00
  11   0   0   22.30    2.10
  11   0   0   22.20    1.70
 -12   0   0   17.60    1.10
  12   0   0   16.90    1.30
  12   0   0   18.40    1.60
  12  -1   0    8.20    1.30
  12  -1   0    7.50    1.10
  11  -1   0   15.40    1.40
  11  -1   0   15.60    2.10
 -11   1   0   17.00    1.40
  10  -1   0   34.60    3.20
  10  -1   0   24.40    7.80
  10  -1   0   16.30   15.30
  10  -1   0   33.60    2.90
  10  -1   0   41.10    3.20
 -10   1   0   36.30    2.80
   9  -1   0  111.99    5.70
   9  -1   0  110.39   13.60
   9  -1   0  121.39    6.20
   9  -1   0  113.69    5.50
   9  -1   0  117.69    5.10
  -9   1   0  118.89    5.00
  -9   1   0  111.09    5.00
   8  -1   0  255.87   17.30
   8  -1   0  249.48    8.90
   8  -1   0  244.28    9.80
   8  -1   0  222.68    9.00
   8  -1   0  253.97    9.20
  -8   1   0  234.38    9.10
  -8   1   0  256.67    8.80
   7  -1   0   65.39    2.90
   7  -1   0   60.39    3.20
   7  -1   0   78.69    9.20
   6  -1   0    2.80    0.40
   6  -1   0    2.10    0.50
   6  -1   0    4.30    3.40
  -6   1   0    2.00    0.40
   5  -1   0 1421.76   55.39
   4  -1   0  582.24   23.20
   2  -1   0    2.90    0.30
   2  -1   0    2.90    0.30
   2  -1   0    2.80    0.40
   2  -1   0    3.60    0.40
  -2   1   0    3.10    0.30
  -1   1   0  224.48    9.40
   0   1   0   98.89    4.60
  -1  -1   0    6.50    0.30
  -1  -1   0    7.20    0.30
   1   1   0    8.00    1.30
   1   1   0    8.20    0.40
   1   1   0    7.60    0.40
  -2  -1   0    1.00    0.20
   2   1   0    0.80    0.20
   2   1   0   -0.30    1.20
   3   1   0  101.59    6.40
   3   1   0  113.49    3.90
   3   1   0  110.49    6.00
   4   1   0  271.87   13.20
   4   1   0  275.67   12.20
   5   1   0  210.48   11.00
   5   1   0  199.78   12.80
  -6  -1   0    4.20    0.60
   6   1   0    5.80    0.80
   6   1   0    5.30    3.40
   6   1   0    8.00    7.50
  -7  -1   0  101.59    3.80
   7   1   0  100.49    9.30
   7   1   0   90.59    4.20
   7   1   0   98.19    4.10
   7   1   0   95.09    4.20
   7   1   0   96.49    4.70
  -8  -1   0  245.68    8.30
   8   1   0  251.17   14.70
   8   1   0  225.98   19.40
   8   1   0  238.38    8.70
   8   1   0  235.98    8.80
   8   1   0  222.88    8.80
   8   1   0  228.48    9.50
   8   1   0  219.98    9.40
  -9  -1   0   27.20    1.90
  -9  -1   0   30.10    1.80
   9   1   0   27.90    2.00
   9   1   0   30.60    2.10
   9   1   0   30.10    2.60
   9   1   0   29.60    2.10
   9   1   0   34.60    2.50
 -10  -1   0    2.00    0.50
 -10  -1   0    1.30    0.60
  10   1   0    0.40    0.60
  10   1   0    1.70    0.80
 -11  -1   0   35.50    2.00
  11   1   0   40.20    2.80
  11   1   0   36.40    2.30
  12   1   0    0.20    0.60
  12   1   0    0.60    0.50
  12  -2   0   36.70    2.00
  12  -2   0   34.80    2.20
 -12   2   0   36.10    1.90
  11  -2   0    0.30    0.50
  11  -2   0    0.70    0.70
 -11   2   0    0.70    0.50
  10  -2   0  176.58   17.10
  10  -2   0  171.08    7.10
 -10   2   0  188.88    7.30
   9  -2   0  395.26   14.10
   9  -2   0  396.46   24.20
   9  -2   0  419.46   15.50
  -9   2   0  396.36   13.90
  -9   2   0  382.16   14.20
   8  -2   0    1.90    0.50
   8  -2   0    0.80    0.70
   8  -2   0   -2.10    5.90
   8  -2   0    1.00    0.50
  -8   2   0    1.40    0.50
  -8   2   0    1.70    0.60
   7  -2   0   14.20    5.70
   7  -2   0   16.20    1.20
  -7   2   0   15.90    1.30
  -7   2   0   16.90    1.20
   6  -2   0  171.08    6.30
   6  -2   0  185.28    6.40
   6  -2   0  167.18   12.40
  -6   2   0  177.98    6.40
   5  -2   0   32.60    1.60
   5  -2   0   30.20    1.50
  -5   2   0   33.90    1.60
   4  -2   0   11.00    0.80
   4  -2   0   11.80    0.70
   3  -2   0  810.12   25.20
  -3   2   0  732.83   32.20
   2  -2   0  290.47    9.40
   2  -2   0  290.77    9.50
  -2   2   0  268.07   13.20
   1  -2   0   37.50    1.40
  -1   2   0   32.50    4.10
  -1   2   0   30.40    1.30
   0  -2   0   42.20    1.50
   0   2   0   41.10    1.50
   0   2   0   39.50    3.80
  -1  -2   0   10.60    0.50
   1   2   0   11.60    0.60
   1   2   0   10.30    2.30
   1   2   0    9.80    0.40
   1   2   0    9.80    0.60
   2   2   0  250.07    8.10
   2   2   0  248.98   11.10
   3   2   0  415.26   16.30
   3   2   0  431.26   13.70
  -4  -2   0    5.70    0.40
   4   2   0    6.50    0.60
   4   2   0    4.50    3.20
   4   2   0    5.20    2.30
   5   2   0  187.18    6.60
   5   2   0  185.28   10.90
   5   2   0  180.88   10.00
  -6  -2   0   33.10    1.50
   6   2   0   29.80    5.20
   6   2   0   31.70    6.60
   6   2   0   29.10    1.70
  -7  -2   0  174.58    6.30
   7   2   0  160.08   10.80
   7   2   0  163.88    7.10
   7   2   0  168.38    6.80
   7   2   0  164.68    6.30
   7   2   0  152.98    7.10
   7   2   0  166.48    6.40
   7   2   0  154.08   12.80
  -8  -2   0   11.60    0.90
   8   2   0   10.90    1.80
   8   2   0   14.10    1.40
   8   2   0   10.20    1.20
  -9  -2   0   18.10    1.20
   9   2   0   18.20    1.60
   9   2   0   18.30    2.10
   9   2   0   19.80    1.70
   9   2   0   16.50    1.50
   9   2   0   20.60    2.00
  10   2   0   36.60    2.30
  10   2   0   34.60    2.80
  10   2   0   33.40    2.30
  10   2   0   36.50    2.40
  11   2   0  295.47   10.80
  12   2   0   14.50    1.20
  12   2   0   14.90    1.50
  12  -3   0   28.80    1.70
  12  -3   0   31.90    2.00
 -12   3   0   30.80    1.70
  11  -3   0   23.30    1.70
  11  -3   0   25.50    2.10
 -11   3   0   26.40    1.80
  10  -3   0    7.50   10.30
  10  -3   0    4.10    1.10
  10  -3   0    5.90    1.20
 -10   3   0    3.50    0.80
 -10   3   0    4.30    0.80
   9  -3   0   38.90    2.30
   9  -3   0   37.80   10.80
   9  -3   0   43.70    2.60
  -9   3   0   36.50    2.50
  -9   3   0   37.80    2.30
   8  -3   0   51.19    2.50
   8  -3   0   42.40    9.80
   8  -3   0   48.10    3.10
  -8   3   0   45.70    2.50
  -8   3   0   48.70    2.80
   7  -3   0  135.29   13.50
   7  -3   0  125.19    4.80
  -7   3   0  116.49    5.10
  -7   3   0  124.09    4.90
   6  -3   0   19.00    1.30
   6  -3   0   15.50    1.10
   6  -3   0   12.90    5.90
  -6   3   0   18.90    1.30
   5  -3   0    4.50    0.60
   5  -3   0    5.90    0.80
   5  -3   0    3.10    4.30
  -5   3   0    5.10    0.70
  -5   3   0    3.40    1.60
   4  -3   0 1127.69   36.00
  -4   3   0 1093.69   44.80
   3  -3   0  103.79    3.80
   3  -3   0  102.79    3.90
   3  -3   0  103.69    3.60
  -3   3   0  104.79    3.80
  -3   3   0   97.19   10.30
   2  -3   0 1261.27   40.10
  -2   3   0 1238.38   45.40
   1  -3   0   15.50    1.10
   1  -3   0   18.80    0.90
  -1   3   0   12.50    3.40
  -1   3   0   17.50    0.80
   0  -3   0   10.30    0.60
   0   3   0   10.10    0.60
   0   3   0    5.50    2.90
  -1  -3   0   33.40    1.30
   1   3   0   28.40    1.40
   1   3   0   29.80    1.10
   1   3   0   23.70    3.80
  -2  -3   0   93.89    3.20
   2   3   0   96.89    3.40
   2   3   0   90.49    6.20
   2   3   0   91.29    3.30
   2   3   0   92.49    3.30
  -3  -3   0   11.30    0.60
   3   3   0    9.10    2.80
   3   3   0   10.70    0.80
   3   3   0   11.20    0.60
   3   3   0   10.60    0.70
  -4  -3   0    4.70    0.40
   4   3   0    3.60    3.00
   4   3   0    5.70    0.60
   5   3   0  677.73   26.10
   5   3   0  672.83   25.20
  -6  -3   0   34.60    1.60
   6   3   0   32.50    1.90
   6   3   0   31.70    2.10
   6   3   0   45.70    5.50
   6   3   0   39.80    5.40
   6   3   0   33.30    2.00
   6   3   0   32.60    2.30
  -7  -3   0   11.00    0.90
   7   3   0   12.30    1.90
   7   3   0   11.40    1.20
   7   3   0   12.10    1.20
   7   3   0   12.50    1.30
   8   3   0 1096.29   37.40
   8   3   0 1105.79   36.80
  -9  -3   0    7.70    0.70
   9   3   0    7.30    1.10
   9   3   0    9.80    1.70
   9   3   0   10.40    1.50
   9   3   0    6.10    1.40
  10   3   0   28.10    2.10
  10   3   0   22.70    2.30
  10   3   0   24.20    1.90
  11   3   0   16.10    1.50
  11   3   0   16.20    1.80
  12   3   0    3.10    0.90
  12   3   0    2.80    0.60
  12  -4   0  197.88    7.10
  12  -4   0  191.88    7.20
 -12   4   0  195.98    7.10
  11  -4   0    3.90    0.80
  11  -4   0    5.50    1.10
 -11   4   0    6.20    1.00
  10  -4   0   16.50   12.00
  10  -4   0   21.40    1.70
 -10   4   0   20.00    1.80
   9  -4   0   48.10    3.10
   9  -4   0   53.09    3.00
  -9   4   0   56.09    3.00
  -9   4   0   57.49    3.20
   8  -4   0  217.48    9.20
   8  -4   0  228.08    8.40
   8  -4   0  268.17   20.40
  -8   4   0  237.48    8.70
  -8   4   0  230.98    8.90
   7  -4   0    1.30    0.60
   7  -4   0    1.50    0.50
   7  -4   0   -9.60    7.70
   7  -4   0    0.50    0.40
  -7   4   0    0.80    0.50
  -7   4   0    1.70    0.60
   6  -4   0    1.70    5.40
   6  -4   0    4.40    0.70
   6  -4   0    3.30    0.60
  -6   4   0    5.30    0.90
  -6   4   0    4.40    0.80
   5  -4   0  305.67   10.70
   5  -4   0  317.27   10.50
   4  -4   0    2.10    0.70
   4  -4   0    2.60    0.60
  -4   4   0   -4.60    8.90
  -4   4   0    1.20    0.40
   3  -4   0  180.78    6.00
   3  -4   0  175.48    6.40
   3  -4   0  183.18    6.50
   3  -4   0  183.98    6.30
  -3   4   0  158.18    6.30
   2  -4   0  189.88    6.80
   2  -4   0  194.18    6.90
  -2   4   0  200.48   12.80
   1  -4   0 1116.89   36.20
  -1   4   0 1136.59   42.00
   0   4   0 1054.59   39.00
   1   4   0  324.07   14.90
   1   4   0  320.87   10.90
   2   4   0  834.22   30.50
   2   4   0  793.12   26.10
   3   4   0  450.45   18.50
   3   4   0  433.96   14.60
  -4  -4   0    2.30    0.40
   4   4   0    1.90    0.50
   4   4   0    1.60    0.40
   4   4   0   -0.30    2.90
   4   4   0    1.80    0.30
   5   4   0  598.74   22.40
  -6  -4   0    8.10    0.70
   6   4   0   11.90    1.90
   6   4   0    9.10    1.00
   6   4   0    9.50    1.30
   6   4   0   10.10    1.10
   6   4   0    8.80    1.40
  -7  -4   0   31.10    1.50
   7   4   0   28.70    2.40
   7   4   0   28.70    1.80
   7   4   0   29.30    2.50
   7   4   0   29.80    2.20
   7   4   0   31.00    2.10
   7   4   0   32.40    2.00
  -8  -4   0   41.00    2.00
   8   4   0   43.30    2.80
   8   4   0   44.70    3.30
   8   4   0   42.20    3.10
   8   4   0   45.50    2.70
   9   4   0   11.70    2.10
   9   4   0   10.50    1.60
   9   4   0   13.60    1.60
   9   4   0    7.60    1.20
  10   4   0   18.00    1.60
  10   4   0   15.40    2.30
  11   4   0  234.18    9.50
  11   4   0  234.38    9.20
  12  -5   0    0.80    0.50
 -12   5   0    0.20    0.30
  11  -5   0    8.20    1.20
  10  -5   0   83.79    4.00
  10  -5   0  101.29   20.70
 -10   5   0   83.59    4.10
   9  -5   0    4.60    1.10
   9  -5   0   13.10   11.70
  -9   5   0    3.30    0.90
  -9   5   0    5.10    1.00
   8  -5   0  388.56   27.20
   8  -5   0  330.27   12.20
  -8   5   0  366.66   13.00
   7  -5   0    1.60    0.50
   7  -5   0    2.40    0.60
   7  -5   0   -7.10    8.60
   7  -5   0    1.90    0.50
   7  -5   0    2.10    0.80
  -7   5   0    2.10    0.60
  -7   5   0    1.40    0.70
   6  -5   0    0.60    0.40
   6  -5   0   -3.10    6.80
   6  -5   0    0.80    0.40
  -6   5   0    0.90    0.50
  -6   5   0    2.20    0.60
   5  -5   0    1.80    0.40
   5  -5   0    2.00    0.60
  -5   5   0    1.00    0.40
   4  -5   0  237.18    8.50
   4  -5   0  228.08    8.40
   4  -5   0  225.78    8.00
   4  -5   0  231.28    8.20
  -4   5   0  218.38   20.60
  -4   5   0  225.68    8.10
   3  -5   0  399.76   13.50
  -3   5   0  374.66   22.20
   2  -5   0  317.17   10.90
   2  -5   0  296.97   10.80
  -2   5   0  322.57   10.50
  -2   5   0  317.47   18.30
   1  -5   0  766.62   25.60
  -1   5   0  805.22   32.60
   0   5   0  233.78    7.90
   0   5   0  243.98   13.80
  -1  -5   0   84.09    3.40
   1   5   0   82.99    7.50
   1   5   0   82.29    2.90
   1   5   0   75.89    4.20
   2   5   0  234.28    8.00
   2   5   0  225.78    8.00
   2   5   0  247.18   12.80
  -3  -5   0   19.20    1.10
   3   5   0   20.00    1.20
   3   5   0   19.50    1.40
   3   5   0   26.10    4.60
  -4  -5   0   26.50    1.30
   4   5   0   26.70    1.20
   4   5   0   26.60    1.30
   4   5   0   30.40    4.50
  -5  -5   0  103.99    3.80
   5   5   0   97.59    4.80
   5   5   0   97.69    5.10
   5   5   0  103.79    4.60
   5   5   0  103.99    4.40
  -6  -5   0  253.97    9.00
   6   5   0  265.27    9.90
   6   5   0  266.77    9.60
   6   5   0  270.97   10.60
   6   5   0  256.37   10.40
   6   5   0  260.97    9.70
  -7  -5   0   44.30    2.00
   7   5   0   44.70    2.80
   7   5   0   48.30    3.60
   7   5   0   42.50    2.40
   7   5   0   42.40    3.20
   7   5   0   38.80    3.20
  -8  -5   0    9.90    1.10
   8   5   0   10.70    1.10
   8   5   0    9.90    1.80
   8   5   0    9.30    1.40
   8   5   0   14.60    1.80
   8   5   0   12.00    1.80
   9   5   0    4.10    1.50
   9   5   0    3.70    1.10
   9   5   0    6.40    1.50
  10   5   0    8.60    1.20
  10   5   0    7.70    1.60
  11   5   0   11.20    1.20
  11   5   0   13.10    1.50
  11  -6   0    1.50    0.60
  11  -6   0    1.60    0.60
 -11   6   0    1.40    0.60
  10  -6   0   37.60    2.30
 -10   6   0   39.50    2.50
   9  -6   0   77.09   18.00
  -9   6   0   80.09    4.20
  -9   6   0   83.09    4.40
   8  -6   0   16.40    1.70
   8  -6   0   16.90    1.40
   8  -6   0   -1.60   12.30
  -8   6   0   16.00    1.50
  -8   6   0   15.00    1.60
   7  -6   0  323.57   12.40
   7  -6   0  297.67   12.10
   7  -6   0  327.37   12.90
   7  -6   0  370.16   28.00
   7  -6   0  323.97   11.90
  -7   6   0  346.57   12.00
  -7   6   0  348.87   12.30
   6  -6   0  191.38    7.60
   6  -6   0  185.58   20.00
   6  -6   0  189.18    8.20
   6  -6   0  198.88    7.80
   6  -6   0  195.18    7.00
  -6   6   0  192.78    7.70
  -6   6   0  201.48    7.50
   5  -6   0   94.79    4.10
   5  -6   0   89.49    3.60
  -5   6   0   92.99    4.30
   4  -6   0  122.89    4.40
   4  -6   0  121.09    4.90
   4  -6   0  119.49    5.30
  -4   6   0  121.59    4.80
  -4   6   0   96.89   15.80
   3  -6   0    4.10    0.60
   3  -6   0    4.40    0.80
   3  -6   0    3.80    0.70
  -3   6   0   10.10    7.80
  -3   6   0    4.50    0.70
   2  -6   0   58.79    3.20
   2  -6   0   62.69    2.70
   2  -6   0   58.29    2.90
  -2   6   0   61.69    2.60
  -2   6   0   58.79    9.70
   1  -6   0  839.92   28.70
  -1   6   0  919.11   37.10
   1   6   0  347.87   17.60
   1   6   0  310.37   11.20
   1   6   0  323.67   10.60
  -2  -6   0   19.00    1.10
   2   6   0   21.20    1.20
   2   6   0   21.10    4.80
   2   6   0   20.30    2.40
  -3  -6   0   13.70    0.90
   3   6   0   11.00    1.10
   3   6   0   13.10    0.80
   3   6   0   14.00    4.30
   4   6   0    2.10    0.40
   4   6   0    1.20    0.40
   4   6   0    1.60    2.90
   4   6   0    2.90    0.80
   4   6   0    3.60    0.70
   4   6   0    2.80    0.70
   4   6   0    1.50    0.80
  -5  -6   0   27.20    1.50
   5   6   0   31.30    2.10
   5   6   0   25.80    2.30
   5   6   0   27.00    1.90
   5   6   0   31.30    2.50
  -6  -6   0  187.88    6.50
   6   6   0  183.18    7.20
   6   6   0  185.68    8.00
   6   6   0  186.18    8.20
   6   6   0  178.98    7.50
   6   6   0  176.68    7.30
  -7  -6   0    7.20    0.70
   7   6   0    7.20    1.50
   7   6   0    5.90    1.20
   7   6   0    7.80    1.10
   7   6   0    4.60    1.00
   7   6   0    5.90    1.50
   8   6   0   26.90    2.50
   8   6   0   28.00    2.60
   8   6   0   26.50    1.80
   8   6   0   26.40    2.10
   9   6   0   24.50    2.00
   9   6   0   21.80    2.30
  10   6   0   15.10    1.80
  10   6   0   16.80    1.50
  11   6   0   11.40    1.30
  11   6   0   11.30    1.10
  11  -7   0    1.60    0.50
 -11   7   0    2.00    0.60
  10  -7   0  319.27   11.20
 -10   7   0  305.67   11.30
   9  -7   0   45.60   35.00
  -9   7   0   21.80    1.90
   8  -7   0    3.70    0.90
   8  -7   0   -7.30   16.10
  -8   7   0    1.50    0.60
  -8   7   0    2.80    0.90
   7  -7   0   65.89   17.10
   7  -7   0   84.99    4.20
   7  -7   0   90.49    4.30
   7  -7   0   88.89    4.50
  -7   7   0   86.19    4.30
   6  -7   0    8.30    1.40
   6  -7   0    7.30   13.90
   6  -7   0    8.80    1.30
   6  -7   0   10.00    1.70
  -6   7   0    9.30    1.30
   5  -7   0   12.20    1.20
   5  -7   0   14.20    1.40
   5  -7   0   12.20    0.90
  -5   7   0   13.30    1.30
  -5   7   0   11.70    1.20
   4  -7   0  271.47    9.30
   4  -7   0  245.08   11.20
   4  -7   0  271.87   10.50
   4  -7   0  282.37   11.70
   4  -7   0  275.57   10.20
  -4   7   0  280.77   10.10
  -4   7   0  291.47   24.30
  -4   7   0  289.17    9.90
  -4   7   0  275.07   10.60
   3  -7   0  206.18    7.00
   3  -7   0  198.28    8.00
   3  -7   0  198.68    7.50
   3  -7   0  191.98    7.70
  -3   7   0  206.78   19.80
  -3   7   0  205.48    7.40
   2  -7   0   50.29    2.40
   2  -7   0   44.80    3.30
  -2   7   0   46.00    9.90
  -2   7   0   45.70    2.20
   1  -7   0   94.69    4.00
  -1   7   0   99.09    3.80
  -1   7   0  109.09   12.20
   0  -7   0   18.90    1.30
   0   7   0   18.80    1.10
   0   7   0   15.40    6.00
  -1  -7   0    0.40    0.30
   1   7   0    3.20    1.50
   1   7   0   -3.60    4.20
  -2  -7   0   74.29    3.00
   2   7   0   69.69    8.70
   2   7   0   66.49    3.30
   3   7   0  437.36   14.50
   3   7   0  419.46   15.30
   3   7   0  408.06   14.00
   3   7   0  436.46   19.80
   3   7   0  410.36   15.70
   3   7   0  445.46   15.00
   3   7   0  377.76   16.20
  -4  -7   0   17.90    1.30
   4   7   0   18.30    2.00
   4   7   0   16.40    3.50
   4   7   0   20.30    1.90
   4   7   0   19.90    1.70
   4   7   0   19.90    1.60
   4   7   0   19.40    1.60
  -5  -7   0   24.60    1.40
   5   7   0   26.50    2.40
   5   7   0   19.80    1.80
   5   7   0   24.40    2.30
   5   7   0   24.10    2.00
   5   7   0   24.50    1.90
   5   7   0   23.20    1.60
  -6  -7   0  105.19    4.10
   6   7   0  109.79    5.60
   6   7   0  108.79    4.90
   6   7   0  108.89    5.00
   6   7   0  110.29    5.70
   7   7   0    5.60    1.40
   7   7   0    3.40    1.30
   7   7   0    5.10    1.10
   7   7   0    5.30    1.00
   8   7   0    1.00    0.90
   8   7   0    0.50    0.50
   8   7   0    1.50    0.70
   9   7   0   19.60    1.70
   9   7   0   18.30    2.00
  10   7   0   66.99    3.70
  10   7   0   73.49    3.40
  10  -8   0    2.50    0.60
 -10   8   0    2.80    0.90
  -9   8   0   -0.10    0.40
   8  -8   0   33.40   22.40
   7  -8   0  242.28    9.40
   7  -8   0  215.88    9.10
   7  -8   0  249.78    9.30
  -7   8   0  230.08    9.10
  -7   8   0  241.48    9.20
   6  -8   0   68.89    3.90
   6  -8   0   39.50   21.50
   6  -8   0   64.19    3.50
   6  -8   0   65.19    3.60
  -6   8   0   65.29    3.60
  -6   8   0   71.59    3.60
   5  -8   0   26.90    2.00
  -5   8   0   22.40    1.70
   4  -8   0    3.50    2.10
   4  -8   0    5.10    1.00
   4  -8   0    6.80    1.20
   4  -8   0    6.90    1.20
  -4   8   0    5.20    0.90
  -4   8   0    8.00   12.10
  -4   8   0    7.20    1.10
  -4   8   0    7.40    1.30
   3  -8   0    2.90    0.80
   3  -8   0    1.90    0.60
   3  -8   0    3.10    0.50
  -3   8   0   -5.10    8.90
  -3   8   0    3.20    0.70
  -3   8   0    3.20    0.60
  -3   8   0    5.20    1.10
   2  -8   0   56.99    3.70
   2  -8   0   51.59    2.70
  -2   8   0   57.19    3.30
  -2   8   0   51.39    2.70
  -2   8   0   53.59    3.30
  -2   8   0   53.49    2.60
  -2   8   0   53.29   12.20
   1  -8   0   50.39    2.80
  -1   8   0   54.99    3.10
  -1   8   0   51.49    3.50
  -1   8   0   47.30    9.20
  -1   8   0   50.19    2.40
   0  -8   0  132.39    5.20
   0   8   0  128.09    5.20
   0   8   0  109.49   13.00
   0   8   0  118.99    6.10
   0   8   0  115.89    4.80
   0   8   0  130.59    5.70
   1   8   0   19.00    2.20
   1   8   0   27.30    6.70
   1   8   0   21.70    2.80
  -2  -8   0    3.70    0.70
   2   8   0    2.70    1.40
   2   8   0    5.60    1.00
   2   8   0    3.50    4.90
   2   8   0    6.70    1.20
   2   8   0    5.50    0.90
  -3  -8   0   60.69    2.80
   3   8   0   62.29    2.90
   3   8   0   63.29    3.40
   3   8   0   61.79    3.70
   3   8   0   64.19    2.70
   3   8   0   65.39    3.10
  -4  -8   0  308.37   10.60
   4   8   0  300.27   10.90
   4   8   0  312.37   11.50
   4   8   0  311.67   12.10
  -5  -8   0   59.29    2.60
   5   8   0   62.19    4.00
   5   8   0   61.19    3.90
   5   8   0   57.79    3.30
   5   8   0   55.49    3.30
  -6  -8   0  164.58    6.30
   6   8   0  197.48    7.40
   6   8   0  179.38    8.00
   6   8   0  163.58    7.00
   6   8   0  186.98    7.50
   7   8   0   53.99    3.90
   7   8   0   52.69    4.10
   7   8   0   67.29    4.60
   8   8   0   89.39    4.40
   8   8   0   91.19    4.90
   8   8   0   91.89    4.10
   9   8   0   49.80    2.50
   9   8   0   59.59    3.10
   9   8   0   57.69    3.40
  10   8   0    4.80    1.00
  10   8   0    3.10    0.70
  10  -9   0    8.50    0.80
 -10   9   0    8.80    0.90
  -9   9   0    0.70    0.50
   8  -9   0   -0.20    0.40
  -8   9   0    0.20    0.50
   7  -9   0   90.29   31.90
   7  -9   0   79.49    4.00
   7  -9   0   64.39    4.10
   7  -9   0   79.49    4.00
  -7   9   0   81.69    4.40
  -7   9   0   72.79    3.80
   6  -9   0    4.00    0.80
   6  -9   0    2.70    0.90
   6  -9   0    4.30    1.00
  -6   9   0    3.10    0.80
  -6   9   0    5.20    1.00
   5  -9   0    3.40    1.00
  -5   9   0    3.70    0.90
  -5   9   0    0.90    2.20
  -5   9   0    4.80    0.90
  -5   9   0    3.20    1.00
   4  -9   0  119.59    5.50
   4  -9   0  118.59    5.30
  -4   9   0  125.39    5.20
  -4   9   0  112.79    5.80
   3  -9   0   38.20    2.40
   3  -9   0   38.60    2.60
  -3   9   0   43.40    2.80
  -3   9   0   40.30    2.30
  -3   9   0   40.80    2.30
  -3   9   0   21.30   13.00
   2  -9   0    3.20    0.70
   2  -9   0    2.90    0.80
  -2   9   0    4.30    1.10
  -2   9   0    3.10    0.60
  -2   9   0    4.60    1.10
  -2   9   0    3.10    0.80
  -2   9   0    4.50    0.80
   1  -9   0   67.39    3.30
   1  -9   0   61.09    3.30
  -1   9   0   66.79    3.50
  -1   9   0   66.09    3.30
  -1   9   0   68.59    3.80
   0  -9   0   41.30    2.30
   0  -9   0   36.20    2.40
   0   9   0   37.40    2.70
   0   9   0   39.90    2.60
   0   9   0   43.30   10.10
   0   9   0   39.20    2.40
  -1  -9   0  809.82   27.80
   1   9   0  832.32   28.10
   1   9   0  854.71   28.00
   1   9   0  817.62   28.40
   1   9   0  844.92   38.10
  -2  -9   0   36.40    2.10
  -2  -9   0   34.70    2.20
   2   9   0   33.60    2.80
   2   9   0   37.90    2.50
   2   9   0   42.30    2.90
   2   9   0   32.40    7.70
  -3  -9   0   31.70    1.80
  -3  -9   0   26.60    1.90
   3   9   0   28.00    3.10
   3   9   0   29.00    2.20
   3   9   0   27.30    1.50
   3   9   0   28.10    6.00
   3   9   0   30.40    2.40
   3   9   0   34.40    2.60
  -4  -9   0  117.49    4.70
   4   9   0  114.29    4.90
   4   9   0  117.49    5.90
   4   9   0  120.99    5.50
   4   9   0  123.39    5.50
  -5  -9   0    6.70    0.70
   5   9   0    5.40    1.20
   5   9   0    7.80    1.50
   5   9   0    4.20    1.30
   5   9   0    6.90    1.00
   6   9   0   28.00    2.30
   6   9   0   24.70    2.70
   6   9   0   28.10    2.10
   7   9   0    1.70    0.80
   7   9   0    1.20    0.60
   7   9   0    0.70    0.80
   8   9   0    3.30    0.90
   8   9   0    3.30    0.90
   8   9   0    4.60    1.20
   9   9   0   83.49    3.80
   9   9   0   80.19    3.40
   9   9   0   83.99    4.10
   9 -10   0   19.10    1.30
  -9  10   0   22.30    1.40
   8 -10   0    4.40    0.80
  -8  10   0    2.60    0.70
   7 -10   0   57.39    3.20
   7 -10   0   63.69    3.20
  -7  10   0   60.19    3.20
   6 -10   0    2.60    0.80
   6 -10   0    2.40    0.80
   6 -10   0    2.70    0.80
  -6  10   0    4.10    1.20
  -6  10   0    1.30    0.60
   5 -10   0   59.39    3.40
   5 -10   0   61.19    3.60
  -5  10   0   64.79    3.30
  -5  10   0   66.39    5.40
  -5  10   0   61.79    4.20
  -5  10   0   59.79    3.30
   4 -10   0  199.48    8.40
   4 -10   0  224.98    8.80
  -4  10   0  213.28    8.10
  -4  10   0  199.58    8.50
  -4  10   0  217.88    8.60
   3 -10   0    4.00    1.00
  -3  10   0    4.70    1.10
  -3  10   0    4.30    0.80
   2 -10   0  412.76   14.70
   2 -10   0  403.06   14.90
  -2  10   0  434.16   15.10
  -2  10   0  388.76   14.10
  -2  10   0  418.16   14.60
  -2  10   0  387.86   29.90
  -2  10   0  427.26   15.30
   1 -10   0   33.90    2.40
   1 -10   0   32.90    2.20
  -1  10   0   36.80    2.60
  -1  10   0   37.60    3.30
  -1  10   0   35.90    2.70
  -1  10   0   26.50   11.00
   0 -10   0    6.70    1.20
   0 -10   0    7.60    1.30
   0  10   0    6.90    1.30
   0  10   0    2.10    8.70
   0  10   0    9.00    1.40
   0  10   0    7.50    1.50
  -1 -10   0   23.50    2.00
  -1 -10   0   19.60    1.60
   1  10   0   21.10    2.10
   1  10   0   18.60    8.70
   1  10   0   17.50    1.80
   1  10   0   19.00    1.80
  -2 -10   0   18.50    2.00
  -2 -10   0   18.60    1.60
   2  10   0   18.90    2.30
   2  10   0   16.80    1.50
   2  10   0   18.30    2.00
   2  10   0   16.70    1.70
  -3 -10   0   28.20    2.00
  -3 -10   0   31.60    1.90
   3  10   0   32.40    2.70
   3  10   0   28.00    3.20
   3  10   0   30.50    2.10
   3  10   0   31.20    2.40
  -4 -10   0  132.99    5.30
   4  10   0  139.39    6.30
   4  10   0  136.59    6.10
   4  10   0  128.49    6.40
   4  10   0  137.99    5.60
   5  10   0    1.50    0.60
   5  10   0    0.40    1.00
   5  10   0    1.30    0.90
   6  10   0  102.79    5.20
   6  10   0  101.59    4.90
   6  10   0  100.79    4.70
   6  10   0   99.99    4.10
   7  10   0   12.80    1.30
   7  10   0    9.50    1.50
   7  10   0    9.50    1.40
   8  10   0   79.39    3.90
   8  10   0   73.29    3.30
   8  10   0   78.09    3.70
  -8  11   0   92.69    3.70
   7 -11   0   62.99    3.30
  -7  11   0   70.39    3.80
   6 -11   0    4.10    1.00
   6 -11   0    2.00    0.70
  -6  11   0    3.40    0.70
  -6  11   0    2.30    0.60
   5 -11   0   33.40    2.40
  -5  11   0   27.60    4.50
  -5  11   0   32.70    2.00
   4 -11   0    1.40    1.10
   4 -11   0    0.60    0.60
  -4  11   0    0.60    0.70
  -4  11   0   -0.10    2.00
   3 -11   0   23.00    1.90
   3 -11   0   24.70    2.10
  -3  11   0   24.60    2.10
  -3  11   0   21.20    2.00
  -3  11   0   25.20    1.60
   2 -11   0   11.30    1.30
   2 -11   0   10.10    1.60
  -2  11   0   11.70    1.20
  -2  11   0   12.70    1.50
   1 -11   0    9.20    1.40
   1 -11   0   13.10    1.30
  -1  11   0   14.60    1.70
  -1  11   0    9.30    1.50
  -1  11   0   12.10    1.20
   0 -11   0    2.20    0.70
   0 -11   0    0.80    0.70
   0  11   0    2.50    1.00
   0  11   0    2.20    0.60
   0  11   0    0.90    0.70
  -1 -11   0  186.08    7.10
  -1 -11   0  173.08    7.20
   1  11   0  181.18    7.60
   1  11   0  176.98    7.10
   1  11   0  179.18    7.40
   1  11   0  175.08    7.80
  -2 -11   0   12.10    1.30
  -2 -11   0   12.50    1.20
   2  11   0    9.10    1.60
   2  11   0    8.60    1.20
   2  11   0   11.40    1.60
   2  11   0    6.50    1.70
   2  11   0   10.30    1.40
   2  11   0   10.90    1.60
   2  11   0   11.10    0.80
  -3 -11   0    5.80    1.00
   3  11   0    7.30    1.80
   3  11   0    7.20    1.60
   3  11   0   11.00    2.60
   3  11   0    4.80    1.10
  -4 -11   0    6.70    1.10
   4  11   0    5.20    1.00
   4  11   0    3.50    1.50
   4  11   0    4.10    1.10
   4  11   0    4.00    1.20
   5  11   0   13.60    1.10
   5  11   0   13.60    2.00
   5  11   0   11.20    1.50
   5  11   0   11.60    2.10
   6  11   0    3.40    1.70
   6  11   0    1.30    0.60
   6  11   0    1.50    0.80
   7  11   0   25.00    2.30
   7  11   0   21.00    1.80
   7  11   0   21.70    1.50
   8  11   0   38.50    1.80
   7 -12   0   10.20    0.90
  -7  12   0   10.50    0.70
   6 -12   0   12.00    1.70
   6 -12   0   14.90    1.20
  -6  12   0   12.10    0.90
  -6  12   0   14.20    1.00
   5 -12   0    2.60    0.80
  -5  12   0    4.60    0.80
   4 -12   0    6.60    1.20
   3 -12   0   22.10    2.00
  -3  12   0   25.30    1.90
   2 -12   0   63.39    3.50
   2 -12   0   59.69    3.30
  -2  12   0   62.49    3.30
  -2  12   0   57.49    4.00
  -2  12   0   63.99    3.60
  -2  12   0   59.29    3.40
   1 -12   0   22.30    1.80
   1 -12   0   22.80    2.00
  -1  12   0   22.70    1.80
  -1  12   0   22.50    1.60
  -1  12   0   19.50    1.90
  -1  12   0   22.70    2.00
   0 -12   0    0.30    0.50
   0 -12   0    0.30    0.50
   0  12   0   -0.20    0.50
   0  12   0   -0.10    0.40
   0  12   0    0.70    0.60
   0  12   0    0.20    0.70
   0  12   0    1.00    1.10
   0  12   0    0.40    0.50
  -1 -12   0    7.50    1.30
  -1 -12   0    9.90    1.10
   1  12   0    7.80    1.40
   1  12   0    6.20    1.20
   1  12   0    4.70    1.10
   1  12   0    5.80    1.10
   1  12   0    9.00    1.50
   1  12   0    6.70    0.70
  -2 -12   0    3.10    0.80
   2  12   0    1.30    0.80
   2  12   0    1.80    0.90
   2  12   0    1.70    0.70
   2  12   0    1.90    0.80
  -3 -12   0   22.90    1.70
   3  12   0   21.40    1.90
   3  12   0   20.20    2.00
   3  12   0   21.10    1.80
   3  12   0   21.20    1.60
  -4 -12   0   13.10    1.40
   4  12   0   14.40    1.20
   4  12   0   14.80    1.50
   4  12   0   15.10    1.70
   4  12   0   12.80    1.50
   5  12   0   35.10    3.20
   5  12   0   32.40    1.60
   5  12   0   27.60    2.00
   5  12   0   30.00    2.00
   6  12   0   51.59    2.80
   6  12   0   48.70    2.70
   6  12   0   48.60    2.60
   6 -13   0   -0.20    0.30
   5 -13   0   19.60    1.60
   5 -13   0   22.20    1.70
  -5  13   0   22.50    1.30
   4 -13   0  214.48    8.50
  -4  13   0  237.88    9.00
   3 -13   0    7.10    1.20
  -3  13   0    7.10    1.00
   2 -13   0   36.70    2.40
  -2  13   0   33.20    2.10
  -2  13   0   35.90    2.30
   1 -13   0   30.90    2.20
  -1  13   0   32.20    2.10
  -1  13   0   36.80    2.20
  -1  13   0   37.30    2.40
   0 -13   0    0.30    0.50
   0  13   0    0.30    0.60
   0  13   0    0.00    0.40
   0  13   0    0.10    0.50
   0  13   0    0.50    0.60
  -1 -13   0   18.50    1.50
   1  13   0   14.30    1.50
   1  13   0   16.60    1.70
   1  13   0   17.00    1.40
   1  13   0   15.60    1.40
  -2 -13   0    0.30    0.50
   2  13   0    0.50    0.50
   2  13   0    0.10    0.50
   2  13   0    0.80    0.70
   2  13   0    0.70    0.50
  -3 -13   0   90.19    3.80
   3  13   0   86.69    4.70
   3  13   0   90.39    4.20
   3  13   0   80.69    3.90
   3  13   0   82.49    4.00
   4  13   0   50.09    2.70
   4  13   0   52.19    2.70
   4  13   0   51.99    2.90
   4  13   0   52.09    2.40
   5  13   0   21.20    1.50
   5  13   0   21.20    1.60
   5  13   0   20.60    1.40
   4 -14   0   17.50    1.30
   4 -14   0   19.10    1.20
  -4  14   0   18.50    1.20
   3 -14   0    4.00    0.80
  -3  14   0    4.60    0.70
   2 -14   0    2.20    0.70
  -2  14   0    1.90    0.60
   1 -14   0   60.29    3.00
  -1  14   0   60.09    2.90
  -1  14   0   62.99    2.90
   0 -14   0   15.90    1.30
   0  14   0   14.40    1.20
   0  14   0   14.20    1.10
   0  14   0   17.60    1.30
  -1 -14   0   63.59    2.90
   1  14   0   65.29    3.00
   1  14   0   63.39    2.80
   1  14   0   59.89    2.90
  -2 -14   0    0.20    0.40
   2  14   0    0.50    0.50
   2  14   0    0.10    0.40
   2  14   0    0.40    0.40
   2  14   0    0.20    0.40
   3  14   0   45.90    2.40
   3  14   0   41.80    2.30
   3  14   0   46.20    2.20
   3  14  -1   33.80    1.90
   3  14  -1   35.50    1.80
   3  14  -1   33.00    2.00
   3  14  -1   35.30    2.00
   2  14  -1    0.20    0.40
   2  14  -1    0.30    0.50
   2  14  -1    0.10    0.40
   2  14  -1    0.30    0.40
  -2 -14   1    0.70    0.30
   1  14  -1    2.00    0.60
   1  14  -1    3.30    0.80
   1  14  -1    3.10    0.70
  -1 -14   1    3.70    0.70
   0  14  -1   27.10    1.50
   0  14  -1   21.70    1.60
   0  14  -1   26.20    1.80
   0 -14   1   22.50    1.60
  -1  14  -1    0.40    0.50
  -1  14  -1    0.10    0.40
   1 -14   1    0.50    0.40
  -2  14  -1   23.40    1.60
   2 -14   1   22.60    1.60
  -3  14  -1    7.60    0.90
   3 -14   1    6.90    1.00
  -4  14  -1    1.10    0.60
   4 -14   1    0.70    0.40
   5  13  -1   22.60    1.60
   5  13  -1   24.00    1.80
   5  13  -1   24.00    1.60
   5  13  -1   23.60    1.20
   4  13  -1   47.50    2.30
   4  13  -1   48.90    2.70
   4  13  -1   51.69    2.90
   4  13  -1   50.89    2.70
   3  13  -1    3.30    0.80
   3  13  -1    4.20    1.10
   3  13  -1    4.00    0.90
   3  13  -1    3.40    0.80
  -3 -13   1    4.40    0.70
   2  13  -1    2.40    0.90
   2  13  -1    1.90    0.70
   2  13  -1    1.40    0.60
   2  13  -1    1.00    0.60
  -2 -13   1    1.10    0.60
   1  13  -1   10.90    1.60
   1  13  -1   12.40    1.30
   1  13  -1   12.40    1.50
   1  13  -1   10.70    1.60
  -1 -13   1   12.80    1.20
   0  13  -1   24.30    2.10
   0  13  -1   23.90    1.80
   0  13  -1   24.00    1.90
   0  13  -1   25.20    1.70
   0 -13   1   27.20    2.00
  -1  13  -1   72.59    3.80
  -1  13  -1   77.99    4.00
  -1  13  -1   74.59    3.60
   1 -13   1   82.79    3.90
  -2  13  -1   82.59    4.20
  -2  13  -1   86.69    3.90
   2 -13   1   90.19    4.20
  -3  13  -1    5.80    0.90
   3 -13   1    5.20    1.10
  -4  13  -1    3.70    0.70
   4 -13   1    4.30    0.90
  -5  13  -1   79.19    3.10
   5 -13   1   74.89    3.50
   5 -13   1   72.79    3.40
   6 -13   1    7.70    0.90
   7  12  -1   75.89    3.30
   7  12  -1   74.39    3.20
   7  12  -1   78.09    3.50
   6  12  -1   30.50    2.20
   6  12  -1   32.60    2.00
   6  12  -1   35.00    2.10
   5  12  -1   13.50    1.40
   5  12  -1   13.40    1.40
   5  12  -1   16.60    1.10
   5  12  -1   14.70    1.60
   4  12  -1    6.50    1.20
   4  12  -1    7.10    1.20
   4  12  -1    7.60    1.10
   4  12  -1    5.40    1.20
   3  12  -1   16.40    1.60
   3  12  -1   17.60    1.90
   3  12  -1   19.30    1.60
   3  12  -1   19.30    1.80
  -3 -12   1   19.10    1.50
   2  12  -1   65.49    3.50
   2  12  -1   67.59    3.90
   2  12  -1   65.49    3.60
   2  12  -1   62.59    3.30
  -2 -12   1   63.89    3.30
   1  12  -1   54.59    3.00
   1  12  -1   58.69    3.60
   1  12  -1   56.29    3.30
   1  12  -1   57.69    3.20
   1  12  -1   51.59    2.50
   1  12  -1   52.79    2.30
  -1 -12   1   54.69    3.00
  -1 -12   1   52.89    3.00
   0  12  -1    0.70    0.60
   0  12  -1    2.40    0.80
   0  12  -1    2.00    0.70
   0  12  -1    0.80    0.70
   0  12  -1    0.80    1.00
   0  12  -1    1.80    1.00
   0 -12   1    1.70    0.60
   0 -12   1    2.50    0.80
  -1  12  -1    4.70    1.00
  -1  12  -1    6.30    1.00
  -1  12  -1    3.70    1.30
  -1  12  -1    4.80    1.30
  -1  12  -1    4.50    0.90
   1 -12   1    4.80    1.10
   1 -12   1    4.50    1.00
  -2  12  -1  230.68    9.40
  -2  12  -1  248.68    9.70
  -2  12  -1  235.18    9.50
  -2  12  -1  242.38    9.10
   2 -12   1  250.87    9.50
   2 -12   1  230.28    9.20
  -3  12  -1    4.40    1.10
  -3  12  -1    3.10    0.80
   3 -12   1    4.40    1.10
  -4  12  -1    9.70    1.20
   4 -12   1   11.60    1.70
  -5  12  -1   26.20    1.60
   5 -12   1   19.10    1.80
  -6  12  -1   78.29    3.10
   6 -12   1   75.99    3.80
   6 -12   1   76.69    3.60
   7 -12   1    2.60    0.60
   8  11  -1    8.00    1.30
   8  11  -1   10.60    1.10
   8  11  -1   11.30    0.80
   7  11  -1   12.60    1.50
   7  11  -1   12.50    1.20
   7  11  -1   14.40    2.10
   6  11  -1   23.40    2.10
   6  11  -1   24.70    1.40
   6  11  -1   23.70    2.70
   6  11  -1   21.80    1.80
   5  11  -1    2.40    1.90
   5  11  -1    6.80    1.50
   5  11  -1    6.90    1.00
   5  11  -1    5.00    1.10
   4  11  -1   54.39    3.20
   4  11  -1   58.19    2.90
   4  11  -1   50.59    3.50
   4  11  -1   51.99    3.90
   3  11  -1    2.00    0.90
   3  11  -1    1.00    0.70
   3  11  -1    0.90    1.00
   3  11  -1    1.40    0.60
  -3 -11   1    3.30    1.10
  -3 -11   1    2.40    1.00
   2  11  -1    4.10    1.10
   2  11  -1    5.60    1.40
   2  11  -1    3.50    0.90
   2  11  -1    4.20    1.00
  -2 -11   1    4.70    1.00
  -2 -11   1    4.30    0.80
   1  11  -1  120.19    5.40
   1  11  -1  120.29    5.30
   1  11  -1  122.49    5.60
   1  11  -1  111.89    5.80
   1  11  -1  116.89    4.80
  -1 -11   1  119.69    5.10
  -1 -11   1  124.49    5.30
   0  11  -1    2.00    0.70
   0  11  -1    4.00    1.00
   0  11  -1    2.60    0.90
   0  11  -1    3.00    1.10
   0  11  -1    3.10    0.80
   0  11  -1    1.10    1.00
   0 -11   1    4.60    0.90
   0 -11   1    3.50    0.70
  -1  11  -1   43.10    3.30
  -1  11  -1   45.90    3.20
  -1  11  -1   41.10    2.80
  -1  11  -1   44.70    2.80
  -1  11  -1   46.80    2.60
   1 -11   1   46.40    2.90
   1 -11   1   46.90    2.70
  -2  11  -1    3.10    1.00
  -2  11  -1    3.90    0.80
  -2  11  -1    4.10    0.80
   2 -11   1    4.70    1.00
   2 -11   1    3.90    1.00
  -3  11  -1    3.20    1.60
  -3  11  -1    4.30    1.10
  -3  11  -1    4.50    1.10
   3 -11   1    4.10    0.90
   3 -11   1    3.60    1.10
  -4  11  -1    3.00    2.00
  -4  11  -1    1.00    0.50
   4 -11   1    0.30    0.60
   4 -11   1   -0.20    0.80
  -5  11  -1   14.20    1.20
  -5  11  -1    6.90    3.30
  -5  11  -1   14.30    1.20
  -6  11  -1    8.50    0.90
  -6  11  -1    9.70    1.00
   6 -11   1    6.60    1.10
   7 -11   1   25.70    1.90
   7 -11   1   29.60    1.90
  -8  11  -1    3.80    0.60
   8 -11   1    4.60    0.80
   9  10  -1   14.60    1.60
   9  10  -1   14.50    1.40
   8  10  -1    3.50    1.00
   8  10  -1    3.90    0.70
   8  10  -1    4.00    1.00
   7  10  -1   73.09    3.80
   7  10  -1   71.89    3.60
   7  10  -1   75.89    4.20
   6  10  -1   22.50    1.50
   6  10  -1   22.00    2.20
   6  10  -1   19.30    1.70
   6  10  -1   20.60    1.90
   5  10  -1    6.80    2.10
   5  10  -1    7.70    1.50
   5  10  -1    6.80    1.50
   4  10  -1    0.10    0.80
   4  10  -1    0.10    0.50
   4  10  -1    0.50    0.60
   4  10  -1   -0.30    0.80
  -4 -10   1   -0.10    0.30
   3  10  -1   33.60    2.20
   3  10  -1   32.40    2.80
   3  10  -1   36.10    3.30
   3  10  -1   29.80    2.30
  -3 -10   1   32.80    1.90
  -3 -10   1   31.20    2.40
   2  10  -1   43.30    2.10
   2  10  -1   43.90    2.80
   2  10  -1   45.00    3.20
   2  10  -1   40.80    2.20
   2  10  -1   46.00    3.30
   2  10  -1   42.40    2.50
   2  10  -1   39.10    2.70
  -2 -10   1   42.80    2.30
  -2 -10   1   41.90    3.10
   1  10  -1    2.70    1.10
   1  10  -1    2.70    0.80
   1  10  -1    3.00    1.00
  -1 -10   1    2.00    0.60
   0  10  -1   40.10    3.00
   0  10  -1   41.00    2.70
   0  10  -1   43.10    3.00
   0 -10   1   39.40    2.40
  -1  10  -1   18.80    1.80
  -1  10  -1   21.10    2.00
  -1  10  -1   18.70    1.60
   1 -10   1   17.40    1.50
   1 -10   1   19.30    1.70
  -2  10  -1   30.40    2.30
  -2  10  -1   28.80    1.90
  -2  10  -1   31.10    2.50
   2 -10   1   33.10    2.40
   2 -10   1   30.80    2.10
  -3  10  -1    4.90    0.90
  -3  10  -1    4.60    0.90
  -3  10  -1    5.90    1.20
  -3  10  -1    2.70    1.40
   3 -10   1    4.90    1.20
  -4  10  -1  193.28    8.70
  -4  10  -1  202.78    8.40
  -4  10  -1  197.08    8.50
  -4  10  -1  201.78    7.60
   4 -10   1  188.58    7.90
   4 -10   1  203.88    8.30
  -5  10  -1    6.50    2.50
  -5  10  -1   12.30    1.60
  -5  10  -1    9.10    1.30
  -5  10  -1   11.60    1.20
   5 -10   1   11.30    1.60
   5 -10   1   10.00    1.50
  -6  10  -1   29.20    1.80
  -6  10  -1   31.90    2.10
   6 -10   1   29.70    2.30
   6 -10   1   28.40    2.20
   6 -10   1   31.50    2.40
  -7  10  -1   21.50    1.70
   7 -10   1   23.30    1.80
   7 -10   1   21.60    1.80
  -8  10  -1   68.99    3.20
   8 -10   1   62.39    3.00
  -9  10  -1   13.20    1.10
   9 -10   1   14.60    1.10
   9   9  -1   67.99    3.30
   9   9  -1   63.29    2.70
   9   9  -1   73.29    3.70
   8   9  -1    8.70    1.00
   8   9  -1    8.00    1.50
   8   9  -1    6.40    1.20
   7   9  -1   14.90    1.50
   7   9  -1   15.50    1.70
   7   9  -1   18.10    2.10
   6   9  -1   47.60    3.50
   6   9  -1   52.99    3.10
   6   9  -1   49.70    3.10
   5   9  -1   10.30    1.10
   5   9  -1    7.10    1.50
   5   9  -1    8.70    1.40
   5   9  -1    5.70    1.20
  -5  -9   1    8.40    0.80
   4   9  -1    3.10    1.20
   4   9  -1    1.60    0.70
   4   9  -1    0.70    0.70
   4   9  -1    1.40    0.60
  -4  -9   1    1.60    0.40
   3   9  -1   31.40    2.20
   3   9  -1   34.30    2.80
  -3  -9   1   33.10    1.80
   2   9  -1   86.59    4.40
   2   9  -1   84.59    3.90
   2   9  -1   90.99    3.90
   2   9  -1   85.89    4.60
   2   9  -1   86.49    4.20
  -2  -9   1   74.89    3.90
  -2  -9   1   80.89    3.60
   1   9  -1  269.37   10.00
   1   9  -1  252.87   17.40
   1   9  -1  274.07   10.20
   1   9  -1  258.17   10.40
  -1  -9   1  268.27    9.50
  -1  -9   1  248.88    9.70
   0   9  -1   38.70    2.70
   0   9  -1   35.30   14.00
   0   9  -1   36.70    2.40
   0   9  -1   38.00    2.30
   0  -9   1   36.00    2.30
   0  -9   1   36.30    2.10
  -1   9  -1   90.69    4.50
  -1   9  -1   81.19    4.10
  -1   9  -1   83.79    3.80
   1  -9   1   79.19    3.70
   1  -9   1   70.99    3.80
  -2   9  -1   52.39    4.00
  -2   9  -1   63.99    3.00
  -2   9  -1   68.39    3.60
  -2   9  -1   62.29    3.00
  -2   9  -1   68.39    3.80
   2  -9   1   63.19    3.20
   2  -9   1   67.49    3.50
  -3   9  -1  318.37   11.70
  -3   9  -1  322.77   11.70
  -3   9  -1  358.36   12.70
   3  -9   1  328.47   12.00
   3  -9   1  328.97   12.30
  -4   9  -1   21.20    1.60
  -4   9  -1   26.20    2.40
  -4   9  -1   23.90    2.20
  -4   9  -1   19.80    2.80
   4  -9   1   17.70    1.90
   4  -9   1   16.80    1.70
  -5   9  -1    0.10    0.90
  -5   9  -1    0.10    0.40
  -5   9  -1    0.60    0.50
  -5   9  -1    1.40    2.00
   5  -9   1    0.50    0.60
  -6   9  -1   21.80    5.40
  -6   9  -1   28.60    2.00
  -6   9  -1   27.30    2.10
   6  -9   1   28.80    2.30
   6  -9   1   23.80    2.00
   6  -9   1   26.90    2.20
  -7   9  -1   12.40    1.40
  -7   9  -1   12.20    1.50
   7  -9   1    3.40   47.40
   7  -9   1   16.60    1.70
   7  -9   1   14.30    2.70
   7  -9   1   11.60    1.40
  -8   9  -1    4.90    1.10
   8  -9   1    5.90    1.10
   8  -9   1    6.30    1.00
  -9   9  -1   15.40    1.40
   9  -9   1   16.10    1.30
 -10   9  -1  101.59    4.10
  10   8  -1    4.20    0.80
  10   8  -1    3.20    0.80
   9   8  -1   28.50    2.40
   9   8  -1   29.20    2.10
   9   8  -1   31.00    1.70
   8   8  -1   33.90    2.40
   8   8  -1   35.00    2.10
   8   8  -1   36.40    2.90
   7   8  -1    3.60    0.80
   7   8  -1    3.30    1.10
   7   8  -1    1.50    0.70
   6   8  -1  135.89    6.00
   6   8  -1  129.19    5.30
   6   8  -1  138.39    5.80
   6   8  -1  129.79    6.50
   5   8  -1    2.00    0.80
   5   8  -1    1.80    0.90
   5   8  -1    1.10    1.00
   5   8  -1    1.40    0.60
  -5  -8   1    1.80    0.50
   4   8  -1    9.00    1.00
   4   8  -1    6.70    1.20
   4   8  -1    5.00    0.90
   4   8  -1    5.30    1.30
  -4  -8   1    6.80    0.70
   3   8  -1   42.40    2.30
   3   8  -1   45.70    3.10
   3   8  -1   44.40    2.00
   3   8  -1   49.00    2.80
   3   8  -1   44.10    2.70
   3   8  -1   44.50    1.80
  -3  -8   1   41.10    2.10
   2   8  -1   53.39    2.90
   2   8  -1   42.60    6.90
   2   8  -1   48.50    2.80
   2   8  -1   54.19    3.30
   1   8  -1   16.00    3.00
   1   8  -1   17.90    1.40
   1   8  -1    7.30    5.20
  -1  -8   1   15.10    1.20
   0   8  -1   41.70    2.50
   0   8  -1   44.90    2.60
   0   8  -1   43.10    2.80
   0   8  -1   43.90    8.80
   0  -8   1   41.90    2.20
  -1   8  -1   99.09    4.40
  -1   8  -1   87.19    4.00
  -1   8  -1   89.69    4.60
  -1   8  -1  103.09   12.80
   1  -8   1   99.59    5.30
   1  -8   1   89.49    4.30
  -2   8  -1   -6.00    7.30
  -3   8  -1   10.00    1.60
  -3   8  -1    8.60    0.90
  -3   8  -1   11.00    1.10
  -3   8  -1   12.40   10.10
   3  -8   1   13.20    1.30
   3  -8   1    9.50    1.10
  -4   8  -1   40.80    2.40
  -4   8  -1   39.50    2.30
  -4   8  -1   46.90    2.90
   4  -8   1   34.40    2.30
   4  -8   1   37.80    2.60
  -5   8  -1    4.90    1.00
  -5   8  -1    5.20    0.90
   5  -8   1   17.00   19.40
   5  -8   1    5.10    1.10
  -6   8  -1    3.70    2.90
   6  -8   1    2.90    0.80
   6  -8   1    8.20   21.60
   6  -8   1    1.40    0.70
  -7   8  -1    4.50    0.90
  -7   8  -1    3.40    1.00
   7  -8   1   -1.90   27.50
   7  -8   1    4.00    1.00
   7  -8   1    6.40    1.30
   7  -8   1    5.30    1.00
  -8   8  -1    2.20    0.80
  -8   8  -1    2.40    0.80
   8  -8   1  -15.70   37.80
  -9   8  -1   18.90    1.60
   9  -8   1   18.40    1.50
 -10   8  -1   18.60    1.50
  10  -8   1   20.10    1.30
  10   7  -1   -0.50    0.50
  10   7  -1    1.10    1.00
   9   7  -1   21.00    1.80
   9   7  -1   18.30    2.00
   9   7  -1   17.50    1.30
   8   7  -1    1.40    0.60
   8   7  -1    1.60    1.40
   8   7  -1    2.00    1.00
   7   7  -1    4.70    1.40
   7   7  -1    4.20    1.10
   7   7  -1    5.30    0.90
   7   7  -1    3.90    0.90
   6   7  -1    1.60    0.70
   6   7  -1    2.50    0.60
   6   7  -1    2.00    0.70
   6   7  -1    1.60    0.70
   6   7  -1    1.70    1.00
   6   7  -1    1.60    1.10
  -6  -7   1    2.30    0.40
   5   7  -1  107.99    5.50
   5   7  -1  109.29    4.50
   5   7  -1  109.69    4.90
   5   7  -1   99.49    4.90
   5   7  -1  109.59    5.50
   5   7  -1  107.39    4.80
  -5  -7   1  109.99    4.00
   4   7  -1   22.80    1.70
   4   7  -1   22.10    2.00
   4   7  -1   22.40    1.70
   4   7  -1   19.50    2.00
   4   7  -1   20.30    1.70
   4   7  -1   19.50    2.00
  -4  -7   1   20.70    1.20
   3   7  -1   -2.70    2.90
   3   7  -1    2.30    0.70
   3   7  -1    2.60    0.70
   3   7  -1    4.00    0.90
   3   7  -1    3.70    1.00
   3   7  -1    1.80    0.50
   3   7  -1    3.80    0.90
  -3  -7   1    2.50    0.50
   2   7  -1   80.39    3.40
   2   7  -1   90.99    8.30
   2   7  -1   83.69    3.50
  -2  -7   1   84.39    3.30
   1   7  -1   21.50    2.20
   1   7  -1   18.40    5.10
  -1  -7   1   22.40    1.30
   0   7  -1  122.59   11.20
   0   7  -1  102.99    4.00
   0  -7   1  112.29    4.20
  -1   7  -1  400.36   13.50
  -1   7  -1  416.46   22.50
  -2   7  -1  128.29    4.90
  -2   7  -1  121.29   13.90
   2  -7   1  123.79    6.10
   2  -7   1  135.59    5.10
  -3   7  -1  277.57    9.70
  -3   7  -1  296.37   21.90
   3  -7   1  279.17    9.90
   3  -7   1  277.67   10.20
   3  -7   1  269.77    9.20
   3  -7   1  272.37   10.40
  -4   7  -1    3.30    0.70
  -4   7  -1    4.20    0.80
   4  -7   1    3.90    0.90
   4  -7   1    3.60    0.40
  -5   7  -1    6.10    1.80
  -5   7  -1    5.30    1.00
  -5   7  -1    3.70    0.80
  -5   7  -1    5.90    1.10
   5  -7   1   12.10   12.60
   5  -7   1    6.20    1.10
   5  -7   1    4.90    0.90
  -6   7  -1   16.60    1.50
  -6   7  -1   15.00    3.00
   6  -7   1   19.70   16.00
   6  -7   1   19.40    2.10
   6  -7   1   15.70    1.50
   6  -7   1   17.60    1.80
  -7   7  -1   62.39    3.30
  -7   7  -1   60.49    3.40
   7  -7   1   58.69    3.30
   7  -7   1   54.19    3.20
   7  -7   1   57.79   18.30
   7  -7   1   59.69    3.60
  -8   7  -1   40.30    2.50
  -8   7  -1   43.20    2.70
   8  -7   1   40.70    2.40
   8  -7   1   32.30   18.10
   8  -7   1   39.40    2.70
  -9   7  -1    3.50    0.90
   9  -7   1    8.30   19.80
   9  -7   1    4.30    1.50
   9  -7   1    3.30    0.80
 -10   7  -1   51.99    2.90
  10  -7   1   56.59    3.50
 -11   7  -1    1.70    0.50
  11  -7   1    2.50    0.60
  11  -7   1    3.10    0.70
  11   6  -1    2.60    0.80
  11   6  -1    2.10    0.60
  10   6  -1    3.60    1.00
  10   6  -1    3.60    0.90
   9   6  -1    3.70    1.30
   9   6  -1    3.90    1.00
   8   6  -1  146.09    6.90
   8   6  -1  133.29    6.00
   8   6  -1  143.99    6.50
   8   6  -1  129.89    6.10
   8   6  -1  136.49    5.60
   7   6  -1    0.40    0.50
   7   6  -1    0.50    0.80
   7   6  -1    0.50    0.80
   7   6  -1    0.50    0.60
   7   6  -1    0.10    0.40
   6   6  -1   84.19    4.20
   6   6  -1   82.49    3.90
   6   6  -1   81.09    4.60
   6   6  -1   82.49    4.00
   6   6  -1   83.59    4.60
   5   6  -1  210.18    8.90
   5   6  -1  213.38    8.10
   5   6  -1  217.88    8.10
   5   6  -1  208.88    8.70
   5   6  -1  203.98    8.20
  -5  -6   1  215.98    7.30
   4   6  -1   91.79    4.10
   4   6  -1   90.29    4.60
   4   6  -1   88.79    4.10
   4   6  -1   91.49    4.10
  -4  -6   1   94.89    3.40
   3   6  -1   64.69    5.50
   3   6  -1   67.19    2.50
   3   6  -1   64.99    2.50
  -3  -6   1   64.39    2.60
   2   6  -1  147.19    9.10
   2   6  -1  134.09    5.00
   2   6  -1  134.49    4.90
  -2  -6   1  137.09    4.90
   1   6  -1 2334.27   77.99
   1   6  -1 2173.18   71.89
   0   6  -1  249.28    8.00
   0   6  -1  222.28    8.80
  -1   6  -1  374.96   11.70
  -1   6  -1  384.96   19.40
   1  -6   1  306.47   12.10
  -2   6  -1   38.30    1.90
  -2   6  -1   35.50    7.30
   2  -6   1   41.50    2.00
   2  -6   1   38.70    2.60
  -3   6  -1   65.19    2.90
  -3   6  -1   69.49   11.10
   3  -6   1   74.09    3.10
   3  -6   1   67.59    2.60
   3  -6   1   71.19    3.50
  -4   6  -1    1.90    0.50
   4  -6   1    2.50    0.40
   4  -6   1    2.00    0.50
  -5   6  -1    8.30    2.20
  -5   6  -1   10.40    1.40
  -5   6  -1    8.60    1.00
   5  -6   1    8.70    1.20
   5  -6   1    8.90    1.10
   5  -6   1    8.40    0.60
   5  -6   1   -6.90    9.50
  -6   6  -1    5.00    1.00
  -6   6  -1    4.70    0.90
   6  -6   1    5.90    1.00
   6  -6   1    3.70    0.80
   6  -6   1    6.00    1.30
   6  -6   1    5.70    9.40
  -7   6  -1    7.00    1.30
  -7   6  -1    9.30    1.30
   7  -6   1   -4.40   11.10
   7  -6   1    6.80    1.10
   7  -6   1    6.60    1.30
  -8   6  -1   45.80    2.70
  -8   6  -1   41.10    2.70
   8  -6   1   43.60    2.90
   8  -6   1   34.50   14.00
   8  -6   1   40.10    2.40
  -9   6  -1   32.90    2.20
  -9   6  -1   28.80    2.20
   9  -6   1   30.50    2.20
   9  -6   1   28.00   15.60
   9  -6   1   27.20    2.00
 -10   6  -1    3.10    0.80
  10  -6   1    3.40    0.80
 -11   6  -1  115.19    4.70
  11  -6   1  109.79    4.50
  11  -6   1  112.79    4.80
  11   5  -1   42.70    2.40
  11   5  -1   47.50    2.90
  10   5  -1   17.90    1.70
  10   5  -1   20.80    2.10
   9   5  -1    0.30    0.70
   8   5  -1  105.29    5.20
   8   5  -1  111.29    5.50
   8   5  -1  115.49    5.80
   8   5  -1  110.19    5.10
   8   5  -1  107.59    4.60
   7   5  -1   44.00    2.50
   7   5  -1   46.90    3.20
  -7  -5   1   45.10    1.90
   6   5  -1  130.79    5.20
   6   5  -1  122.69    5.50
   6   5  -1  132.89    6.10
   6   5  -1  123.19    5.40
   6   5  -1  126.49    5.40
   6   5  -1  122.49    6.00
  -6  -5   1  134.89    4.60
   5   5  -1    3.40    0.90
   5   5  -1    4.20    0.80
   5   5  -1    2.60    0.50
   5   5  -1    2.60    0.60
  -5  -5   1    2.70    0.40
   3   5  -1   32.90    1.40
   3   5  -1   31.10    3.80
   3   5  -1   32.70    1.30
   2   5  -1  288.57   13.00
   2   5  -1  278.47    9.40
   1   5  -1   12.00    0.60
   1   5  -1   10.70    0.80
   1   5  -1   11.70    3.40
   1   5  -1   12.30    1.10
  -1  -5   1   11.30    0.70
   0   5  -1   12.10    3.90
   0   5  -1    9.60    0.60
   0  -5   1   11.20    0.80
  -1   5  -1   66.99    2.70
  -1   5  -1   75.49    7.90
   1  -5   1   70.69    3.10
   1  -5   1   71.19    2.80
  -2   5  -1   81.19    8.80
  -2   5  -1   80.89    3.10
   2  -5   1   77.29    3.10
   2  -5   1   73.99    3.20
   2  -5   1   79.19    3.40
  -3   5  -1  465.95   23.70
   3  -5   1  437.66   15.20
  -4   5  -1  108.89    4.20
   4  -5   1  101.79    3.80
   4  -5   1  107.39    4.20
  -5   5  -1   12.00    1.20
  -5   5  -1   12.00    1.90
  -5   5  -1   13.10    1.10
  -5   5  -1   12.20    1.30
   5  -5   1   13.20    7.70
   5  -5   1   11.20    0.80
   5  -5   1   12.40    1.10
  -6   5  -1    3.70    0.70
  -6   5  -1    5.50    0.90
   6  -5   1    5.20    0.90
   6  -5   1    6.00    1.30
   6  -5   1    4.30    0.60
   6  -5   1    4.30    0.80
   6  -5   1    3.60    7.80
  -7   5  -1   51.59    3.00
  -7   5  -1   50.39    2.80
   7  -5   1   54.59    2.90
   7  -5   1   54.69    3.30
   7  -5   1   56.69    3.40
   7  -5   1   54.59    2.50
   7  -5   1   56.39   12.00
  -8   5  -1  225.98    8.70
   8  -5   1  227.78    9.10
   8  -5   1  236.48   22.80
   8  -5   1  198.78    8.10
  -9   5  -1    7.90    1.20
  -9   5  -1    7.60    1.30
   9  -5   1    7.20    2.10
   9  -5   1    2.70   12.50
   9  -5   1    6.20    1.20
 -10   5  -1   13.80    1.40
  10  -5   1   27.60   15.00
  10  -5   1   12.70    1.30
  11  -5   1   27.60    1.70
  11  -5   1   30.10    2.20
 -12   5  -1   34.50    2.00
  12  -5   1   37.30    2.00
  12  -5   1   37.20    1.70
  12   4  -1    2.00    0.60
  12   4  -1    1.80    0.50
  11   4  -1   10.00    1.50
  11   4  -1    7.90    1.10
  10   4  -1    3.80    1.20
  10   4  -1    2.60    0.80
  10   4  -1    2.60    0.80
   9   4  -1   41.50    2.80
   9   4  -1   40.60    2.70
   9   4  -1   39.70    3.10
   8   4  -1    1.50    0.70
   8   4  -1    2.10    1.10
   8   4  -1    1.80    1.30
   8   4  -1    2.60    0.80
   8   4  -1    2.80    0.90
  -8  -4   1    2.90    0.50
   7   4  -1   39.80    2.50
   7   4  -1   38.60    2.80
   7   4  -1   36.10    2.30
   7   4  -1   39.60    2.90
   7   4  -1   36.40    2.20
   6   4  -1    4.30    0.80
   6   4  -1    6.40    1.10
   6   4  -1    5.70    1.20
   6   4  -1    4.80    1.10
  -6  -4   1    4.60    0.50
  -5  -4   1  251.37    8.30
   4   4  -1   61.49    2.60
  -4  -4   1   59.99    2.20
   3   4  -1  271.97    8.70
   3   4  -1  266.17   10.70
   2   4  -1   41.30    1.70
   2   4  -1   41.30    4.00
   2   4  -1   34.00    1.50
   2   4  -1   35.20    1.50
  -2  -4   1   41.00    1.50
   1   4  -1   34.90    4.20
   1   4  -1   33.50    1.50
   1   4  -1   30.40    1.40
   0   4  -1    5.10    0.40
   0   4  -1    3.50    2.60
   0  -4   1    6.30    0.50
  -1   4  -1  137.89    9.30
  -1   4  -1  136.89    4.80
   1  -4   1  141.39    5.10
   1  -4   1  146.49    4.90
  -2   4  -1    3.30    0.40
  -2   4  -1   -0.10    4.00
   2  -4   1    3.20    0.50
   2  -4   1    4.00    0.30
   2  -4   1    3.50    0.70
   2  -4   1    3.00    0.50
  -3   4  -1   88.49   10.00
   3  -4   1   84.19    3.60
   3  -4   1   90.59    3.10
   3  -4   1   84.59    3.50
  -5   4  -1  234.68    8.20
  -5   4  -1  211.48    9.20
  -5   4  -1  229.68    8.90
   5  -4   1  237.48    8.20
   5  -4   1  239.78   16.50
   5  -4   1  241.38    7.90
  -6   4  -1    2.00    0.60
   6  -4   1    1.50    0.40
   6  -4   1    2.30    0.50
   6  -4   1    1.10    6.40
  -7   4  -1    2.80    0.70
  -7   4  -1    4.50    0.90
   7  -4   1    4.70    0.70
   7  -4   1    4.20    0.80
   7  -4   1    2.10   13.30
   7  -4   1    5.20    1.20
   7  -4   1    5.20    0.80
  -8   4  -1   81.49    4.00
  -8   4  -1   77.59    3.70
   8  -4   1   78.59    5.00
   8  -4   1   78.49    3.40
   8  -4   1   56.19   12.70
  -9   4  -1   19.60    1.80
  -9   4  -1   16.40    1.50
   9  -4   1   20.80    1.90
   9  -4   1   17.90    1.60
 -10   4  -1   60.89    3.30
  10  -4   1   55.99    3.00
  10  -4   1   62.99   17.20
 -11   4  -1    1.60    0.60
  11  -4   1    1.90    0.70
  11  -4   1    1.70    0.60
 -12   4  -1    0.50    0.40
  12  -4   1    0.20    0.50
  12   3  -1    0.10    0.40
  12   3  -1    0.40    0.50
  11   3  -1    7.60    1.30
  11   3  -1    4.80    1.10
  10   3  -1   36.30    2.40
  10   3  -1   37.40    2.90
   9   3  -1  137.09    6.20
   9   3  -1  136.99    5.90
   9   3  -1  138.49    5.90
   9   3  -1  135.39    6.00
   9   3  -1  139.29    6.70
  -9  -3   1  137.39    5.30
   8   3  -1    0.30    0.80
   8   3  -1    1.60    0.80
   8   3  -1    1.20    0.70
   8   3  -1    0.30    0.50
   8   3  -1    0.60    0.80
  -8  -3   1    0.60    0.30
   7   3  -1   13.70    1.30
   7   3  -1   16.90    1.80
   7   3  -1   17.00    1.70
   7   3  -1   11.70    1.20
   7   3  -1   13.80    1.30
  -7  -3   1   11.80    0.80
   6   3  -1   90.79    3.70
   6   3  -1   80.09    4.00
   6   3  -1   80.79    4.20
   6   3  -1   83.49    3.70
  -6  -3   1   85.99    3.10
   5   3  -1  133.29    5.00
  -5  -3   1  132.29    4.50
   3   3  -1  582.14   20.00
   2   3  -1    7.90    0.60
   2   3  -1    7.70    0.50
   2   3  -1    8.20    0.40
   2   3  -1    7.80    1.90
  -2  -3   1    8.00    0.40
   1   3  -1   33.20    1.30
   1   3  -1   31.00    3.30
   1   3  -1   29.40    1.30
  -1  -3   1   30.50    1.20
   0   3  -1   24.40    1.00
   0   3  -1   20.90    3.20
   0  -3   1   24.70    1.00
  -1   3  -1    1.80    2.40
  -1   3  -1    4.40    0.40
   1  -3   1    4.20    0.60
   1  -3   1    4.80    0.40
  -2   3  -1  338.77   16.30
   2  -3   1  354.06   11.50
   2  -3   1  335.17   11.40
  -3   3  -1  829.02   33.00
   3  -3   1  800.52   26.40
  -4   3  -1  187.08    7.20
  -4   3  -1  201.08    7.30
   4  -3   1  197.08    6.90
   4  -3   1  204.98   12.90
   4  -3   1  197.88    6.60
  -5   3  -1    6.40    0.70
  -5   3  -1    7.50    1.60
   5  -3   1    7.10    0.60
   5  -3   1    5.50    5.00
  -6   3  -1   80.59    3.40
   6  -3   1   79.29    3.20
   6  -3   1   83.69    3.40
   6  -3   1   86.49   10.60
  -7   3  -1  295.67   10.20
  -7   3  -1  292.27   10.50
   7  -3   1  278.37   10.10
   7  -3   1  278.37   11.30
   7  -3   1  308.07   20.00
   7  -3   1  286.07   10.00
  -8   3  -1    0.50    0.40
   8  -3   1    0.20    0.60
   8  -3   1    2.10    7.50
   8  -3   1    0.70    0.40
  -9   3  -1   86.59    4.20
  -9   3  -1   84.09    3.90
   9  -3   1   80.49    4.40
   9  -3   1   85.99   14.30
   9  -3   1   87.09    4.10
   9  -3   1   82.69    3.80
 -10   3  -1   22.20    1.80
 -10   3  -1   19.00    1.50
  10  -3   1   20.50    1.70
  10  -3   1   16.50   11.60
 -11   3  -1   17.90    1.50
  11  -3   1   18.10    1.40
  11  -3   1   17.30    1.80
 -12   3  -1   46.70    2.30
  12  -3   1   43.60    2.50
  12  -3   1   45.00    2.20
  12   2  -1   20.50    1.70
  12   2  -1   20.20    1.50
  11   2  -1   44.00    2.70
  11   2  -1   53.89    3.30
  10   2  -1   45.10    2.80
  10   2  -1   49.30    3.20
  10   2  -1   53.09    3.60
  10   2  -1   47.00    2.80
   9   2  -1    7.20    1.20
   9   2  -1    7.90    1.40
   9   2  -1    8.10    1.80
   9   2  -1    5.30    1.20
   9   2  -1    5.30    1.00
  -9  -2   1    7.20    0.90
   8   2  -1   13.70    1.50
   8   2  -1   15.70    1.50
   8   2  -1   14.50    1.40
   8   2  -1   15.90    1.70
   8   2  -1   18.40    2.50
  -8  -2   1   14.70    1.00
   7   2  -1   19.70    1.80
   7   2  -1   16.50    1.30
   7   2  -1   16.90    1.40
   7   2  -1   17.00    1.40
  -7  -2   1   15.70    1.00
   6   2  -1   23.90    1.50
   6   2  -1   31.60    4.20
  -6  -2   1   24.00    1.20
   5   2  -1  142.29    7.60
   5   2  -1  131.59    8.10
   5   2  -1  149.79    5.30
   4   2  -1    8.10    0.70
   4   2  -1    9.00    2.20
   4   2  -1    9.80    2.40
  -4  -2   1    8.10    0.50
   3   2  -1  148.69    6.40
   3   2  -1  150.48    6.20
  -3  -2   1  142.79    4.80
   2   2  -1    2.40    0.30
   2   2  -1    1.40    0.20
   2   2  -1    1.90    1.10
  -2  -2   1    2.00    0.10
   1   2  -1   89.19    4.20
   1   2  -1   84.49    2.90
  -1  -2   1   89.09    2.90
   0   2  -1   29.80    2.80
   0   2  -1   26.80    1.00
   0  -2   1   28.10    1.00
  -1   2  -1   51.29    4.40
   1  -2   1   60.79    2.10
   1  -2   1   58.39    2.20
  -2   2  -1   93.39    3.30
  -2   2  -1   89.49    7.20
   2  -2   1   95.29    3.20
   2  -2   1   94.39    3.40
   2  -2   1   92.09    3.40
   2  -2   1   95.09    3.30
  -3   2  -1   25.90    1.20
  -3   2  -1   24.60    1.50
  -3   2  -1   23.60    1.50
   3  -2   1   25.10    1.20
   3  -2   1   26.10    1.10
   3  -2   1   29.20    4.60
  -4   2  -1   87.29    3.20
  -4   2  -1   80.79    3.90
   4  -2   1   85.89    3.10
   4  -2   1   78.59    7.20
   4  -2   1   87.69    3.20
  -5   2  -1   80.19    4.20
  -5   2  -1   85.49    3.30
   5  -2   1   86.69    3.30
   5  -2   1   86.09    3.20
   6  -2   1  340.67   11.20
   6  -2   1  336.97   18.70
   6  -2   1  318.67   11.20
  -7   2  -1    2.00    0.60
   7  -2   1    3.70    0.80
   7  -2   1    2.20    0.50
   7  -2   1    6.40    5.50
   7  -2   1    2.80    0.90
  -8   2  -1  126.89    5.00
  -8   2  -1  120.19    5.30
   8  -2   1  119.49    4.90
   8  -2   1  127.59   14.40
   8  -2   1  122.19    5.20
   8  -2   1  118.99    5.80
  -9   2  -1    9.60    1.10
  -9   2  -1   10.50    1.20
   9  -2   1   12.90    1.50
   9  -2   1    8.40    1.30
   9  -2   1    6.70    8.70
   9  -2   1    9.00    1.00
 -10   2  -1   83.19    3.90
 -10   2  -1   87.79    4.20
  10  -2   1   94.79   14.00
  10  -2   1   86.09    4.80
  10  -2   1   87.29    4.10
  10  -2   1   87.19    4.40
 -11   2  -1   22.30    1.70
  11  -2   1   21.30    1.60
  11  -2   1   22.40    2.00
 -12   2  -1    3.90    0.70
  12  -2   1    3.00    0.60
  12  -2   1    2.60    0.80
  12   1  -1   31.70    1.90
  12   1  -1   29.40    2.10
  11   1  -1   11.50    1.80
  11   1  -1   11.60    1.60
  10   1  -1    0.10    0.50
  10   1  -1    0.00    0.50
  10   1  -1   -0.80    0.80
 -10  -1   1    0.40    0.40
   9   1  -1    4.60    1.00
   9   1  -1    5.40    1.10
   9   1  -1    6.20    1.10
   9   1  -1    6.00    1.40
   8   1  -1   70.19    3.40
   8   1  -1   65.39    3.90
   8   1  -1   68.99    3.30
   8   1  -1   68.29   13.50
   8   1  -1   65.09    3.40
   8   1  -1   67.59    7.00
  -8  -1   1   68.49    2.90
   7   1  -1    5.30    7.20
   7   1  -1   12.70    1.10
   7   1  -1   12.60    1.20
   7   1  -1   10.90    1.10
   7   1  -1   12.20    4.00
   7   1  -1   16.00    2.90
  -7  -1   1   10.90    0.80
   6   1  -1  304.97   14.00
   6   1  -1  253.57   15.60
   5   1  -1   12.70    4.90
   5   1  -1   15.70    1.00
  -5  -1   1   15.90    0.90
   4   1  -1   96.89    5.60
   4   1  -1   99.49    3.60
   4   1  -1   93.69    6.70
  -4  -1   1   96.59    3.30
   3   1  -1 1233.98   40.00
   3   1  -1 1176.58   40.30
   2   1  -1  329.77   11.50
   2   1  -1  333.37   11.40
   1   1  -1    7.30    0.40
   0   1  -1   18.40    0.70
   0   1  -1   18.50    0.60
   0  -1   1   19.60    0.70
   0  -1   1   17.60    0.60
  -1   1  -1   82.69    2.80
  -1   1  -1   80.99    2.90
   1  -1   1   85.59    2.80
   1  -1   1   82.89    5.10
  -2   1  -1    3.60    0.30
  -2   1  -1    3.60    0.50
   2  -1   1    3.80    0.30
   2  -1   1    5.50    2.10
  -3   1  -1 1603.64   52.69
   3  -1   1 1697.43   56.59
  -4   1  -1    4.20    0.50
   4  -1   1    4.10    0.50
   4  -1   1    5.80    3.00
   4  -1   1    4.50    0.40
   5  -1   1  447.46   14.70
  -6   1  -1   17.50    1.10
   6  -1   1   11.90    4.70
   6  -1   1   16.20    1.00
   6  -1   1   17.30    1.10
  -7   1  -1    2.30    0.70
  -7   1  -1    2.00    0.50
   7  -1   1    1.30    0.50
   7  -1   1    1.40    0.60
   7  -1   1    2.20    0.90
   7  -1   1    4.00    4.80
  -8   1  -1   16.50    1.30
  -8   1  -1   17.60    1.50
   8  -1   1   15.50    1.40
   8  -1   1   19.70    1.90
   8  -1   1   16.30    1.30
   8  -1   1   14.70    7.00
  -9   1  -1  165.18    6.70
  -9   1  -1  171.58    6.50
   9  -1   1  171.38   16.60
   9  -1   1  163.58    6.60
   9  -1   1  167.38    6.70
   9  -1   1  165.78    7.40
 -10   1  -1    1.10    0.50
 -10   1  -1    2.70    0.70
  10  -1   1    1.20    0.80
  10  -1   1    1.30    1.20
  10  -1   1   -3.10    8.60
  10  -1   1    1.70    0.90
 -11   1  -1   24.90    1.70
  11  -1   1   22.40    2.10
  11  -1   1   20.10    1.60
  12  -1   1    8.80    1.40
  12  -1   1    8.30    1.10
  12   0  -1    8.00    1.10
  12   0  -1    8.00    1.20
  11   0  -1    0.20    0.60
  11   0  -1    0.50    0.50
  10   0  -1   55.19    3.20
  10   0  -1   58.99    3.20
  10   0  -1   58.09    3.80
  10   0  -1   50.79    3.70
 -10   0   1   57.19    3.60
   9   0  -1  162.88    6.40
   9   0  -1  148.79    6.20
   9   0  -1  150.78   10.70
   9   0  -1  143.19   14.70
   9   0  -1  152.98    6.90
  -9   0   1  145.39    6.10
   8   0  -1  129.59    5.30
   8   0  -1  126.19    5.40
   8   0  -1  172.78   20.40
   8   0  -1  131.99   11.10
   8   0  -1  131.59    5.50
   8   0  -1  135.39    6.10
  -8   0   1  131.89    5.00
  -8   0   1  118.99    5.50
   7   0  -1  161.38   11.20
   7   0  -1  135.79    6.60
   7   0  -1  143.19   16.30
   7   0  -1  158.88    6.80
  -7   0   1  167.58    5.70
   6   0  -1    6.50    0.70
   6   0  -1    5.40    3.20
   6   0  -1    7.00    8.20
  -6   0   1    7.30    0.60
   5   0  -1   56.29    2.40
   5   0  -1   42.20    7.80
  -5   0   1   56.29    2.20
   4   0  -1   49.70    4.40
   4   0  -1   37.10    6.10
   4   0  -1   47.00    1.90
  -4   0   1   47.10    1.80
   3   0  -1  744.63   28.30
   2   0  -1    4.80    2.20
   2   0  -1    6.90    0.40
   2   0  -1    6.90    0.40
   2   0  -1    6.70    0.40
   2   0  -1    6.50    0.30
  -2   0   1    6.10    0.40
   1   0  -1    1.50    0.20
   1   0  -1    1.10    0.10
  -1   0   1    1.40    0.10
  -1   0   1    1.50    0.10
   0   0  -1  105.79    3.50
  -1   0  -1    1.90    0.20
   1   0   1    1.70    0.20
   1   0   1    1.60    0.20
   1   0   1    0.40    1.30
  -2   0  -1    0.80    0.20
   2   0   1    1.00    0.20
   2   0   1   -0.40    1.50
   2   0   1    0.50    0.20
  -3   0  -1  106.99    3.70
   3   0   1  109.69    3.80
   3   0   1  103.89    6.60
   4   0   1  338.67   18.00
   4   0   1  364.76   15.80
   5   0   1  586.54   24.50
  -6   0  -1  211.98    7.50
   6   0   1  211.18   13.40
   6   0   1  214.78    7.60
   6   0   1  223.58   22.80
  -7   0  -1   46.60    2.20
   7   0   1   45.50    2.40
   7   0   1   43.90    2.90
   7   0   1   56.39    8.50
  -8   0  -1   10.30    1.10
  -8   0  -1   10.20    1.00
   8   0   1   10.90    1.10
   8   0   1   11.30    6.00
   8   0   1   13.50    1.30
   8   0   1   10.10    1.10
   8   0   1   14.50    1.70
  -9   0  -1    9.60    1.10
  -9   0  -1    8.90    0.90
   9   0   1    7.00    1.10
   9   0   1   10.70    7.40
   9   0   1   11.00    1.80
   9   0   1    7.70    1.50
   9   0   1    9.00    1.10
   9   0   1    9.50    1.00
 -10   0  -1  106.99    4.50
 -10   0  -1   96.09    4.20
  10   0   1   83.69    6.10
  10   0   1   94.89    4.80
  10   0   1  100.39    4.80
  11   0   1   24.50    2.20
  11   0   1   26.90    1.90
 -12   0  -1   73.39    3.10
  12   0   1   72.39    3.70
  12   0   1   77.69    3.30
  12  -1  -1    0.90    0.50
  12  -1  -1    2.10    0.70
 -12   1   1    1.50    0.50
  11  -1  -1   93.99    4.80
  11  -1  -1   99.49    4.50
 -11   1   1  101.79    4.40
  10  -1  -1   27.50    2.30
  10  -1  -1   32.40    2.20
  10  -1  -1   27.10    2.50
 -10   1   1   26.60    1.90
   9  -1  -1  102.29    4.60
   9  -1  -1   97.89   11.90
   9  -1  -1   98.69    5.10
   9  -1  -1   97.59    4.40
  -9   1   1   97.79    4.50
   8  -1  -1   10.10    1.10
   8  -1  -1   10.30    1.10
   8  -1  -1   10.30    1.10
   8  -1  -1   11.90    6.00
  -8   1   1    8.50    1.00
  -8   1   1   10.10    1.00
   7  -1  -1   -1.60    3.90
   7  -1  -1    0.80    0.40
   7  -1  -1    0.40    0.50
  -7   1   1    2.00    0.70
   6  -1  -1    8.00   12.60
   6  -1  -1    5.80    3.50
   6  -1  -1    3.80    0.70
  -6   1   1    2.80    0.50
   5  -1  -1  357.96   11.60
   5  -1  -1  337.77   21.50
   4  -1  -1  498.95   23.00
   3  -1  -1 1732.63   55.09
   2  -1  -1    6.30    0.50
   2  -1  -1    6.60    0.40
   2  -1  -1    7.40    0.50
   2  -1  -1    5.90    0.40
  -2   1   1    7.50    0.40
   1  -1  -1  268.87    8.70
   0  -1  -1   74.79    2.80
   0  -1  -1   79.99    2.60
   0   1   1   78.89    2.60
   0   1   1   77.39    4.90
   2   1   1  365.66   14.40
  -3  -1  -1   32.80    1.30
   3   1   1   32.80    1.40
   3   1   1   31.90    1.50
   3   1   1   32.10    1.30
   3   1   1   39.50    4.10
  -4  -1  -1    2.60    0.40
   4   1   1    2.40    0.30
   4   1   1   -3.70    5.00
   4   1   1    4.10    2.40
   4   1   1    3.00    0.50
   5   1   1  238.88   13.10
   5   1   1  259.87   16.20
  -6  -1  -1   64.49    2.60
   6   1   1   64.49   11.60
   6   1   1   59.29    2.70
   6   1   1   64.79    7.60
  -7  -1  -1  159.78    5.70
   7   1   1  153.68    6.00
   7   1   1  138.99    6.70
   7   1   1  156.08   18.10
   7   1   1  157.68    6.70
   7   1   1  138.39    6.00
   7   1   1  163.18   12.30
   7   1   1  154.58    5.90
  -8  -1  -1    8.40    0.90
  -8  -1  -1    9.80    1.00
   8   1   1   12.40    2.10
   8   1   1   10.60    6.10
   8   1   1    9.80    2.20
   8   1   1    7.80    1.20
   8   1   1    9.90    1.30
   8   1   1   21.70   15.10
   8   1   1    7.10    1.10
  -9  -1  -1   14.30    1.30
  -9  -1  -1   16.00    1.20
   9   1   1    8.80   10.50
   9   1   1   13.60    1.40
   9   1   1   13.60    6.40
   9   1   1   13.00    1.30
   9   1   1   11.90    1.80
   9   1   1   15.10    1.40
   9   1   1   14.60    1.70
 -10  -1  -1    1.40    0.50
 -10  -1  -1    1.70    0.60
  10   1   1    1.40    0.70
  10   1   1    2.00    1.00
  10   1   1    0.60    0.70
 -11  -1  -1   10.30    1.00
  11   1   1    6.00    1.20
  11   1   1    8.30    1.20
  12   1   1   21.70    1.50
  12   1   1   25.60    1.90
  12  -2  -1   36.70    2.10
  12  -2  -1   38.10    2.30
 -12   2   1   37.70    2.00
  11  -2  -1   38.80    2.60
  11  -2  -1   34.90    2.30
 -11   2   1   37.20    2.20
  10  -2  -1    4.80    7.80
  10  -2  -1   12.00    2.10
 -10   2   1   10.80    1.50
   9  -2  -1   24.00    8.30
   9  -2  -1   33.40    2.80
   9  -2  -1   32.50    2.20
  -9   2   1   32.60    2.00
  -9   2   1   32.50    2.20
   8  -2  -1   53.79    3.00
   8  -2  -1   62.29    3.00
   8  -2  -1   62.89    3.20
   8  -2  -1   80.19   10.70
  -8   2   1   58.59    3.10
  -8   2   1   56.89    2.80
   7  -2  -1    5.00    0.80
   7  -2  -1    5.70    4.80
  -7   2   1    5.60    0.80
  -7   2   1    5.40    1.00
   6  -2  -1   55.49    7.70
   6  -2  -1   49.20    2.20
   6  -2  -1   52.89    2.40
  -6   2   1   53.79    2.40
   5  -2  -1    9.50    0.70
   5  -2  -1    8.80    0.80
   5  -2  -1    6.10    6.00
  -5   2   1    8.00    0.70
   4  -2  -1   41.20    1.80
   4  -2  -1   42.10    1.80
   4  -2  -1   40.90    1.90
   4  -2  -1   43.00    1.90
   3  -2  -1   22.60    1.10
   3  -2  -1   23.40    1.10
   3  -2  -1   21.90    1.20
   3  -2  -1   22.10    1.20
  -3   2   1   25.30    1.10
  -3   2   1   22.20    6.40
   2  -2  -1   70.89    2.60
   2  -2  -1   65.29    2.60
   2  -2  -1   70.89    2.50
  -2   2   1   69.99    2.50
   1  -2  -1   10.40    0.60
   1  -2  -1   10.90    0.70
   1  -2  -1   10.50    0.60
  -1   2   1    6.40    3.40
  -1   2   1   10.50    0.60
   0  -2  -1   58.49    2.30
   0  -2  -1   60.59    2.10
   0   2   1   59.09    2.10
   0   2   1   62.49    5.60
   1   2   1  170.28    9.00
  -2  -2  -1   22.50    0.90
   2   2   1   19.80    1.00
   2   2   1   26.40    3.70
   2   2   1   17.40    0.90
   2   2   1   21.90    1.10
   3   2   1  672.73   21.60
   3   2   1  663.93   25.30
  -4  -2  -1  118.39    4.20
   4   2   1  129.39    8.20
   4   2   1  120.39    4.40
   5   2   1  218.58    7.60
   5   2   1  206.98   12.10
  -6  -2  -1    1.20    0.40
   6   2   1   -2.10    7.20
   6   2   1   -0.30    3.60
   6   2   1    0.60    0.60
   6   2   1    1.10    0.50
  -7  -2  -1   34.20    1.70
   7   2   1   35.00    2.00
   7   2   1   36.80    2.80
   7   2   1   33.10    6.70
   7   2   1   35.00    2.10
   7   2   1   31.30    2.10
   7   2   1   27.70   10.20
   7   2   1   31.90    2.40
  -8  -2  -1   12.20    1.50
  -8  -2  -1   17.40    1.20
   8   2   1   18.30    1.80
   8   2   1   15.30    1.90
   8   2   1   16.00    6.20
   8   2   1   15.80    1.40
   8   2   1   17.00    1.50
   8   2   1   16.60    1.90
  -9  -2  -1   11.00    1.00
  -9  -2  -1   10.90    1.10
   9   2   1   11.80    1.90
   9   2   1   13.00    1.30
   9   2   1    9.60    1.30
   9   2   1   11.90    2.00
 -10  -2  -1   21.60    1.50
  10   2   1   21.60    2.20
  10   2   1   20.90    1.70
  10   2   1   20.90    1.90
  11   2   1   92.79    4.80
  11   2   1   94.09    4.20
  12   2   1    7.40    1.00
  12   2   1    5.90    1.10
  12  -3  -1   13.90    1.20
  12  -3  -1   14.10    1.20
 -12   3   1   14.00    1.10
  11  -3  -1   69.49    3.80
  11  -3  -1   72.79    3.50
 -11   3   1   73.19    3.50
  10  -3  -1    6.90    1.20
  10  -3  -1    8.60    1.60
  10  -3  -1   -0.50    9.40
  10  -3  -1    7.80    1.60
 -10   3   1    6.60    1.10
 -10   3   1    7.00    1.10
   9  -3  -1    4.30    8.10
   9  -3  -1    9.00    1.40
   9  -3  -1   10.30    1.10
  -9   3   1    9.90    1.50
  -9   3   1    7.40    1.10
   8  -3  -1   44.40    2.50
   8  -3  -1   43.50    9.30
  -8   3   1   47.30    2.50
  -8   3   1   50.19    2.80
   7  -3  -1  103.29   11.90
  -7   3   1   85.39    3.60
  -7   3   1   75.89    4.00
   6  -3  -1  103.89   10.90
   6  -3  -1   97.99    3.90
   6  -3  -1   95.89    3.90
  -6   3   1   99.49    4.00
   5  -3  -1  178.28    6.50
   5  -3  -1  166.98    6.20
   5  -3  -1  175.28    6.20
  -5   3   1  178.78    6.30
   4  -3  -1   84.09    3.20
   4  -3  -1   84.39    3.10
   4  -3  -1   84.99    3.40
   4  -3  -1   77.79    3.30
  -4   3   1   80.39    3.20
  -4   3   1   83.29   12.60
   3  -3  -1   52.89    2.30
   3  -3  -1   53.69    2.40
   3  -3  -1   53.19    2.20
   3  -3  -1   56.19    2.20
  -3   3   1   53.79    2.20
  -3   3   1   50.59    8.40
   2  -3  -1  153.48    5.60
   2  -3  -1  148.79    5.50
   2  -3  -1  164.08    5.50
  -2   3   1  158.48   11.20
  -2   3   1  165.98    5.40
   1  -3  -1   68.89    2.80
   1  -3  -1   76.09    2.70
   1  -3  -1   62.89    2.70
  -1   3   1   74.39    7.00
  -1   3   1   77.89    2.60
   0  -3  -1  212.58    7.30
   0   3   1  219.58   11.60
   1   3   1  180.28   10.40
   2   3   1  240.08    7.80
   2   3   1  237.38   12.40
   3   3   1  225.48   12.10
   3   3   1  221.68    7.70
   3   3   1  232.08    7.90
  -4  -3  -1  114.39    4.00
   4   3   1  115.59    4.20
   4   3   1  112.49    4.30
   4   3   1  113.49    4.20
  -5  -3  -1    8.20    0.60
   5   3   1   12.20    5.50
   5   3   1   13.50    4.50
   5   3   1    8.60    0.80
  -6  -3  -1   15.80    1.00
   6   3   1   18.90    2.00
   6   3   1   17.40    1.30
   6   3   1   16.10    5.20
   6   3   1   16.70    1.30
   6   3   1   17.30    1.40
   6   3   1   18.00    1.80
  -7  -3  -1    6.00    0.70
   7   3   1    7.50    1.20
   7   3   1    8.00    1.50
   7   3   1    7.20    1.40
   7   3   1    4.50    6.50
   7   3   1    4.00    8.00
   7   3   1    7.60    1.20
   7   3   1    4.50    0.80
  -8  -3  -1   47.20    2.30
   8   3   1   46.90    2.90
   8   3   1   51.19    2.80
   8   3   1   47.80    3.50
   8   3   1   47.10    3.30
  -9  -3  -1   24.50    1.50
   9   3   1   27.70    2.40
   9   3   1   22.80    1.90
   9   3   1   27.80    2.00
  10   3   1    2.10    0.80
  10   3   1    1.80    0.70
  10   3   1    0.10    0.70
  11   3   1    0.20    0.60
  11   3   1    1.50    0.60
  12   3   1   60.99    3.20
  12   3   1   65.89    2.80
  12  -4  -1    0.80    0.50
 -12   4   1    1.20    0.50
  11  -4  -1    4.70    1.00
  11  -4  -1    3.70    0.80
 -11   4   1    3.20    0.80
  10  -4  -1    4.00    1.00
  10  -4  -1    1.60   10.70
 -10   4   1    6.60    1.50
 -10   4   1    5.50    1.10
   9  -4  -1   66.39    3.30
   9  -4  -1   63.79    3.50
  -9   4   1   67.79    3.60
  -9   4   1   65.49    3.30
   8  -4  -1   79.89   13.00
   8  -4  -1   74.49    4.10
  -8   4   1   72.69    3.50
  -8   4   1   73.59    3.80
   7  -4  -1  130.89    5.00
   7  -4  -1  117.59    6.00
   7  -4  -1  107.29   22.20
  -7   4   1  131.99    5.20
  -7   4   1  128.59    5.50
   6  -4  -1   41.30    2.10
   6  -4  -1   38.20    2.10
   6  -4  -1   47.80    9.10
  -6   4   1   41.30    2.40
  -6   4   1   46.60    2.30
   5  -4  -1   37.20    2.10
   5  -4  -1   36.90    2.20
   5  -4  -1   37.60    1.80
   5  -4  -1   37.10    1.90
  -5   4   1   57.09   16.20
  -5   4   1   38.00    1.90
   4  -4  -1  118.19    4.50
   4  -4  -1  109.69    4.40
   4  -4  -1  108.59    4.40
   4  -4  -1  118.29    4.40
  -4   4   1  103.89   14.30
  -4   4   1  104.99    4.20
   3  -4  -1  741.63   24.00
  -3   4   1  713.93   32.40
   2  -4  -1 1068.59   34.20
  -2   4   1 1039.30   50.49
   1  -4  -1   43.70    1.80
   1  -4  -1   38.30    1.90
   1  -4  -1   37.90    1.80
  -1   4   1   32.70    6.00
  -1   4   1   43.10    1.70
   0  -4  -1   19.70    1.00
   0  -4  -1   16.50    1.40
   0   4   1   17.60    4.70
   0   4   1   21.10    1.00
   1   4   1  532.55   22.90
   2   4   1  369.76   17.00
   2   4   1  345.17   11.00
   2   4   1  318.07   11.70
   2   4   1  336.27   11.30
  -3  -4  -1    1.90    0.40
   3   4   1    3.40    0.40
   3   4   1    1.90    0.60
   3   4   1    5.00    3.40
  -4  -4  -1   19.20    1.00
   4   4   1   20.90    5.00
   4   4   1   18.60    1.30
   4   4   1   18.10    1.10
  -5  -4  -1    5.30    0.60
   5   4   1    5.80    4.50
  -6  -4  -1   11.00    0.90
   6   4   1   13.10    1.60
   6   4   1    9.10    4.60
   6   4   1   17.50    2.00
   6   4   1   10.40    5.30
   6   4   1   12.10    1.20
   6   4   1   15.20    1.40
  -7  -4  -1  300.37   10.40
   7   4   1  307.57   11.10
   7   4   1  300.57   10.80
   7   4   1  300.47   11.80
   7   4   1  289.87   12.00
   7   4   1  313.77   11.30
   8   4   1    5.50    1.20
   8   4   1    3.80    1.00
   8   4   1    8.20    1.60
   8   4   1    5.70    1.10
   9   4   1   28.40    2.60
   9   4   1   32.90    3.10
   9   4   1   26.20    2.10
  10   4   1   62.59    3.40
  10   4   1   56.89    3.20
  11   4   1   14.10    1.30
  12  -5  -1   18.50    1.20
 -12   5   1   19.10    1.30
  11  -5  -1   26.80    1.80
  11  -5  -1   27.70    1.90
  10  -5  -1   -5.10   20.70
   9  -5  -1   -0.30   11.00
  -9   5   1   13.10    1.50
  -9   5   1   14.00    1.30
   8  -5  -1    7.20    9.90
   8  -5  -1    4.20    0.80
  -8   5   1    2.90    0.90
   7  -5  -1   13.00    8.70
   7  -5  -1    8.70    1.00
   7  -5  -1    9.50    1.10
   7  -5  -1    8.90    0.90
  -7   5   1    7.10    1.10
  -7   5   1   10.40    1.20
   6  -5  -1   75.79    3.40
   6  -5  -1   78.89    3.80
   6  -5  -1   77.89    3.30
  -6   5   1   76.39    3.50
  -6   5   1   73.39    3.70
   5  -5  -1   46.40    2.30
   5  -5  -1   43.00    2.10
   5  -5  -1   43.60    2.70
  -5   5   1   45.20    2.30
  -5   5   1   36.10   15.80
   4  -5  -1  358.06   12.50
   4  -5  -1  359.76   12.20
   4  -5  -1  365.06   11.90
   4  -5  -1  344.17   12.40
  -4   5   1  339.47   24.90
   3  -5  -1  148.99    6.10
   3  -5  -1  157.18    6.20
   3  -5  -1  167.98    6.00
   3  -5  -1  165.48    5.80
  -3   5   1  163.18   16.00
  -3   5   1  177.98    5.90
   2  -5  -1   12.50    1.30
   2  -5  -1   12.20    1.00
   2  -5  -1   11.90    0.90
  -2   5   1   14.60    6.00
  -2   5   1   13.80    1.30
   1  -5  -1  511.55   17.10
   1  -5  -1  499.55   17.10
  -1   5   1  541.05   25.00
   0  -5  -1  140.09    5.70
   0  -5  -1  142.59    5.10
   0   5   1  140.29    5.00
   0   5   1  145.69   10.90
  -1  -5  -1   23.80    1.20
   1   5   1   19.90    1.80
   1   5   1   21.30    1.20
   1   5   1   31.30    6.20
   2   5   1  891.41   28.90
   2   5   1  917.91   44.60
   2   5   1  874.31   28.90
  -3  -5  -1   56.39    2.30
   3   5   1   53.59    2.40
   3   5   1   56.59    7.50
  -4  -5  -1    1.40    0.40
   4   5   1    2.20    0.40
   4   5   1    1.50    0.60
   4   5   1    2.20    4.00
  -5  -5  -1    7.20    0.70
   5   5   1    8.60    1.00
   5   5   1   10.80    1.80
   5   5   1    3.10    4.30
  -6  -5  -1   41.30    1.90
   6   5   1   36.50    2.50
   6   5   1   41.90    3.00
   6   5   1   37.20    2.80
   6   5   1   39.30    2.30
   6   5   1   40.20    2.40
  -7  -5  -1   14.70    1.00
   7   5   1   14.10    1.30
   7   5   1   12.60    1.50
   7   5   1   16.50    2.00
   7   5   1   13.90    1.40
   7   5   1   12.10    1.80
  -8  -5  -1   83.39    3.60
   8   5   1   89.79    5.00
   8   5   1   88.99    3.90
   8   5   1   88.09    4.30
   8   5   1   90.09    5.00
   9   5   1    0.50    0.60
   9   5   1    0.60    0.70
   9   5   1    0.50    0.80
  10   5   1    9.00    1.20
  10   5   1    8.90    1.50
  11   5   1    3.50    0.70
  11   5   1    3.00    0.90
  11  -6  -1    0.70    0.50
  11  -6  -1    0.90    0.40
 -11   6   1    1.80    0.60
  10  -6  -1    5.60    1.00
 -10   6   1    7.80    1.40
   9  -6  -1   14.50   13.00
  -9   6   1   24.40    2.20
  -9   6   1   24.80    2.00
   8  -6  -1   65.19    3.40
   8  -6  -1   66.89   15.50
  -8   6   1   66.29    3.70
  -8   6   1   70.89    3.50
   7  -6  -1  263.77    9.60
   7  -6  -1  263.07   10.00
   7  -6  -1  274.17   24.30
   7  -6  -1  259.77   10.00
  -7   6   1  288.07   10.10
  -7   6   1  279.57   10.30
   6  -6  -1   16.10    1.20
   6  -6  -1   12.40    1.50
   6  -6  -1   14.20    1.40
  -6   6   1   13.60    1.30
  -6   6   1   15.90    1.50
   5  -6  -1   70.09    3.80
   5  -6  -1   69.79    3.30
   5  -6  -1   69.69    3.00
   5  -6  -1   72.29    3.60
  -5   6   1   81.39   19.90
  -5   6   1   63.09    3.30
  -5   6   1   69.69    3.90
  -4   6   1   17.50   11.10
   3  -6  -1  113.09    4.70
   3  -6  -1  119.29    4.90
   3  -6  -1  127.29    5.20
  -3   6   1  113.59    4.60
  -3   6   1  121.19   15.10
   2  -6  -1    2.30    0.60
   2  -6  -1    1.80    0.50
  -2   6   1    2.50    0.60
  -2   6   1    1.90    6.50
   1  -6  -1  432.36   15.30
   1  -6  -1  375.26   14.00
  -1   6   1  436.26   22.90
   0  -6  -1  197.38    7.00
   0   6   1  198.18    6.80
  -1  -6  -1   85.79    3.20
   1   6   1   77.29    9.20
   1   6   1   77.29    3.80
   1   6   1   78.39    3.00
  -2  -6  -1   15.00    1.00
   2   6   1   17.30    5.30
   2   6   1   12.30    1.50
  -3  -6  -1   31.20    1.50
   3   6   1   35.90    6.70
   3   6   1   26.90    1.90
  -4  -6  -1   11.20    0.90
   4   6   1   13.00    1.30
   4   6   1    9.80    0.80
   4   6   1   12.80    1.40
   4   6   1   14.70    1.60
   4   6   1   12.20    5.00
   4   6   1   13.50    1.30
  -5  -6  -1   26.20    1.50
   5   6   1   34.90    5.30
   5   6   1   27.20    1.90
   5   6   1   24.00    2.00
   5   6   1   28.30    1.90
   5   6   1   25.20    2.20
   5   6   1   22.40    2.30
  -6  -6  -1    3.70    0.60
   6   6   1    4.00    0.80
   6   6   1    2.70    1.10
   6   6   1    3.90    1.20
   6   6   1    4.10    1.60
  -7  -6  -1   19.70    1.50
   7   6   1   18.50    2.10
   7   6   1   17.90    2.20
   7   6   1   20.40    1.60
   7   6   1   18.30    1.70
   8   6   1   52.09    3.10
   8   6   1   52.69    2.80
   8   6   1   52.59    3.70
   8   6   1   54.99    3.70
   9   6   1   68.39    4.10
   9   6   1   66.49    3.90
   9   6   1   67.89    3.50
  10   6   1   18.40    1.60
  10   6   1   18.40    1.90
  11   6   1   10.40    1.00
  11   6   1   10.30    1.20
  11  -7  -1    0.50    0.40
  11  -7  -1    0.40    0.40
 -11   7   1    1.20    0.50
  10  -7  -1  137.59    5.60
 -10   7   1  136.99    5.70
  -9   7   1    9.80    1.40
   8  -7  -1    1.70   14.60
   8  -7  -1    4.50    0.80
  -8   7   1    7.30    1.40
  -8   7   1    8.40    1.30
   7  -7  -1  119.59   20.00
   7  -7  -1  145.49    6.20
   7  -7  -1  138.89    6.20
  -7   7   1  164.08    6.50
   6  -7  -1    6.00    1.10
   6  -7  -1    5.70    0.80
   6  -7  -1    0.50   12.30
   6  -7  -1    5.70    1.00
   6  -7  -1    4.90    1.10
  -6   7   1    4.30    0.90
   5  -7  -1    5.70    1.20
   5  -7  -1    3.50    0.80
   5  -7  -1    3.60    0.60
   5  -7  -1    2.80    1.50
   5  -7  -1    5.40    1.10
  -5   7   1    5.70    1.00
  -5   7   1    4.70    1.00
  -5   7   1    6.10   19.30
   4  -7  -1   71.89    4.00
   4  -7  -1   68.39    3.60
   4  -7  -1   67.89    2.90
   4  -7  -1   68.39    3.50
   4  -7  -1   67.39    3.40
  -4   7   1   28.40   14.50
  -4   7   1   61.09    3.20
  -4   7   1   63.79    3.10
  -4   7   1   60.29    3.40
   3  -7  -1   69.89    4.00
   3  -7  -1   73.49    3.40
   3  -7  -1   72.29    3.60
   3  -7  -1   75.89    3.10
   3  -7  -1   74.69    3.50
  -3   7   1   65.09    3.30
  -3   7   1   68.99    3.20
  -3   7   1   69.29   13.00
   2  -7  -1   25.20    1.70
   2  -7  -1   20.50    2.50
  -2   7   1   31.90    1.70
  -2   7   1   30.60    9.50
   1  -7  -1  118.49    4.60
  -1   7   1  106.09   13.10
  -1   7   1  109.69    4.30
   0  -7  -1    7.50    1.00
   0   7   1    0.30    5.30
   0   7   1    6.70    0.60
  -1  -7  -1  227.68    7.80
   1   7   1  207.58    7.50
   1   7   1  235.38   16.10
  -2  -7  -1   44.50    2.10
   2   7   1   44.20    2.90
   2   7   1   37.60    7.50
   2   7   1   40.50    2.40
  -3  -7  -1    3.80    0.70
   3   7   1    4.20    0.90
   3   7   1    3.00    1.10
   3   7   1    4.50    1.30
   3   7   1    7.00    1.60
   3   7   1    4.50    0.90
   3   7   1    4.80    5.10
  -4  -7  -1  117.39    4.50
   4   7   1  121.99    5.60
   4   7   1  114.49    5.70
   4   7   1  112.99    4.30
   4   7   1  114.39   10.10
   4   7   1  108.69    4.90
   4   7   1  111.09    4.40
   4   7   1  118.49    5.10
   4   7   1  113.39    5.10
  -5  -7  -1   56.19    2.60
   5   7   1   56.29    2.70
   5   7   1   54.99    3.10
   5   7   1   59.39    3.90
   5   7   1   57.89    3.10
   5   7   1   56.49    3.60
  -6  -7  -1  198.58    7.30
   6   7   1  197.28    8.10
   6   7   1  214.08    9.10
   6   7   1  205.58    8.10
   6   7   1  203.58    8.80
  -7  -7  -1  265.97    9.80
   7   7   1  285.97   11.60
   7   7   1  293.87   10.60
   7   7   1  288.77   10.80
   7   7   1  294.67   11.60
   8   7   1    1.90    0.60
   8   7   1    0.50    0.80
   8   7   1    2.20    1.00
   8   7   1    0.90    0.60
   9   7   1   36.30    2.30
   9   7   1   31.40    2.60
  10   7   1   21.30    1.60
  10   7   1   20.20    1.80
  10  -8  -1    3.30    0.80
 -10   8   1    3.30    0.90
  -9   8   1    3.00    0.80
   8  -8  -1   34.30   20.20
   7  -8  -1   34.30    2.40
   7  -8  -1   34.40    2.40
   7  -8  -1   43.00    3.40
  -7   8   1   38.20    2.40
  -7   8   1   35.40    2.50
   6  -8  -1   20.60    1.90
   6  -8  -1   19.70    1.70
   6  -8  -1   41.40   20.60
   6  -8  -1   19.70    1.80
  -6   8   1   20.60    1.80
  -6   8   1   25.20    2.10
   5  -8  -1    1.10    0.90
   5  -8  -1    1.00    2.50
   5  -8  -1    1.00    0.60
   5  -8  -1    2.20    0.50
  -5   8   1    2.80    0.70
  -5   8   1   -5.70   21.70
   4  -8  -1  190.98    7.90
   4  -8  -1  192.58    8.50
   4  -8  -1  193.88    7.10
   4  -8  -1  188.58    7.60
  -4   8   1  206.08    7.80
  -4   8   1  195.98    7.50
  -4   8   1  228.88   26.60
  -4   8   1  205.48    8.00
   3  -8  -1   18.30    1.20
   3  -8  -1   15.40    2.50
   3  -8  -1   18.00    1.60
   3  -8  -1   17.10    1.50
  -3   8   1   22.70   11.00
  -3   8   1   17.70    1.80
  -3   8   1   17.90    1.50
  -3   8   1   18.70    1.40
   2  -8  -1  166.18    6.80
   2  -8  -1  172.58    6.70
  -2   8   1  163.68    6.60
  -2   8   1  172.38    7.10
  -2   8   1  177.98   19.10
  -2   8   1  173.88    6.50
  -2   8   1  175.98    7.00
   1  -8  -1    4.10    0.90
   1  -8  -1    4.00    0.80
  -1   8   1    4.90    1.20
  -1   8   1   -0.20    6.70
  -1   8   1    3.60    0.70
  -1   8   1    2.90    0.90
   0  -8  -1    4.40    0.80
   0  -8  -1    4.50    1.00
   0   8   1    4.70    1.20
   0   8   1    3.80    0.80
   0   8   1    4.90    1.00
   0   8   1    4.30    0.70
   0   8   1    7.90    6.40
  -1  -8  -1   22.00    1.70
  -1  -8  -1   21.90    1.50
   1   8   1   18.10    2.20
   1   8   1   20.30    1.70
   1   8   1   15.30    6.50
   1   8   1   22.30    2.00
  -2  -8  -1   10.20    1.00
  -2  -8  -1    9.70    1.00
   2   8   1   12.80    1.50
   2   8   1   12.90    1.70
   2   8   1    8.30    5.90
   2   8   1   12.20    1.50
  -3  -8  -1   83.89    4.50
  -3  -8  -1   86.69    3.60
   3   8   1   93.89    4.10
   3   8   1   76.89   10.00
   3   8   1   78.59    4.00
   3   8   1   80.79    4.10
   3   8   1   83.29    4.50
  -4  -8  -1  529.35   17.70
   4   8   1  526.65   22.40
   4   8   1  528.55   18.00
   4   8   1  529.65   21.40
   4   8   1  516.45   19.10
   4   8   1  547.05   18.80
  -5  -8  -1   13.40    1.00
   5   8   1   14.40    1.50
   5   8   1   10.40    1.80
   5   8   1   16.20    2.00
   5   8   1   15.10    2.40
  -6  -8  -1   10.60    0.90
   6   8   1   11.60    1.60
   6   8   1   10.40    1.90
   6   8   1   12.50    2.00
   6   8   1   13.80    1.90
   7   8   1   49.40    3.30
   7   8   1   47.70    2.80
   7   8   1   48.90    3.50
   8   8   1    2.10    0.90
   8   8   1    1.20    0.70
   8   8   1    2.50    0.60
   9   8   1   14.30    2.10
   9   8   1   10.10    1.70
  10   8   1   44.10    2.20
  10   8   1   43.30    2.50
  10  -9  -1    1.20    0.40
 -10   9   1    0.80    0.40
  -9   9   1   58.49    3.00
   8  -9  -1   52.89    2.60
   7  -9  -1   42.30   28.30
   7  -9  -1   95.39    4.50
  -7   9   1  101.59    4.90
  -7   9   1   89.79    4.50
   6  -9  -1    7.70    1.40
   6  -9  -1    8.00    1.30
   6  -9  -1    6.10    1.20
  -6   9   1    6.70    1.20
  -6   9   1    8.20    1.30
   5  -9  -1   32.70    2.50
  -5   9   1   34.20    2.30
   4  -9  -1  138.09    5.90
   4  -9  -1  137.99    6.10
  -4   9   1  132.19    5.80
  -4   9   1  140.99    5.80
  -4   9   1  132.89   25.10
   3  -9  -1   30.30    2.00
   3  -9  -1   32.40    2.20
   3  -9  -1   32.70    2.40
  -3   9   1   34.00    2.10
  -3   9   1   34.00    2.10
  -3   9   1   36.50    2.50
  -3   9   1   17.50   14.20
   2  -9  -1   56.19    3.00
   2  -9  -1   57.59    3.20
  -2   9   1   53.49    2.90
  -2   9   1   55.89    3.30
  -2   9   1   55.79    2.80
  -2   9   1   57.39    2.80
  -2   9   1   55.99   20.40
  -2   9   1   60.39    3.40
   1  -9  -1    9.80    1.30
   1  -9  -1   11.10    1.20
  -1   9   1   -0.10   13.00
  -1   9   1    7.90    0.90
  -1   9   1    8.70    1.50
  -1   9   1    8.20    1.30
  -1   9   1    7.80    1.10
   0  -9  -1    5.30    1.00
   0  -9  -1    5.50    1.10
   0   9   1    7.20    1.10
   0   9   1    7.40    7.60
   0   9   1    6.10    1.20
   0   9   1    5.70    1.20
  -1  -9  -1  277.67   10.80
  -1  -9  -1  298.07   10.60
   1   9   1  300.57   11.00
   1   9   1  312.67   21.20
   1   9   1  299.37   11.40
   1   9   1  292.17   11.10
  -2  -9  -1    3.30    0.80
  -2  -9  -1    1.10    0.50
   2   9   1    2.50    0.70
   2   9   1    1.50    0.90
   2   9   1    0.00    6.30
   2   9   1    1.20    1.60
  -3  -9  -1   17.50    1.30
  -3  -9  -1   18.20    1.50
   3   9   1   16.00    1.80
   3   9   1   15.70    1.90
   3   9   1   10.70    6.40
  -4  -9  -1   16.50    1.40
   4   9   1   19.20    2.60
   4   9   1   16.50    1.80
   4   9   1   14.20    1.60
   4   9   1   16.70    1.40
  -5  -9  -1   15.30    1.20
   5   9   1   15.10    1.70
   5   9   1   15.30    1.30
   5   9   1   15.00    1.60
   5   9   1   14.40    2.00
   6   9   1    2.10    1.10
   6   9   1    2.60    1.00
   6   9   1    1.40    1.10
   7   9   1   60.99    3.30
   7   9   1   63.39    3.90
   7   9   1   68.69    3.60
   8   9   1   99.79    4.40
   8   9   1   96.49    4.80
   8   9   1   90.09    4.00
   9   9   1   47.20    2.80
   9   9   1   49.90    2.60
  -9  10   1    1.20    0.50
   8 -10  -1    8.70    0.90
  -8  10   1    8.90    1.10
   7 -10  -1   10.20    1.20
  -7  10   1    7.00    1.10
   6 -10  -1   71.29    3.70
   6 -10  -1   63.69    4.00
   6 -10  -1   66.29    3.50
  -6  10   1   67.99    3.50
  -6  10   1   68.69    4.60
   5 -10  -1  101.29    4.90
   5 -10  -1  109.99    5.10
  -5  10   1  105.29    4.70
  -5  10   1   99.79    6.70
  -5  10   1   92.29    4.60
   4 -10  -1   23.10    2.10
   4 -10  -1   25.70    2.00
  -4  10   1   25.90    1.90
  -4  10   1   24.10    1.80
   3 -10  -1    8.70    1.40
   3 -10  -1    8.90    1.60
  -3  10   1    8.20    1.30
  -3  10   1    8.80    1.30
  -3  10   1   25.20   15.70
  -3  10   1    9.30    1.00
   2 -10  -1  114.29    5.10
   2 -10  -1  113.89    5.20
  -2  10   1  108.49    5.20
  -2  10   1  108.89    5.30
  -2  10   1   69.99   16.70
   1 -10  -1   40.00    2.50
   1 -10  -1   35.50    2.30
  -1  10   1   33.10    2.40
  -1  10   1   26.60   12.20
  -1  10   1   35.20    2.50
  -1  10   1   36.90    2.60
   0 -10  -1   24.00    1.80
   0 -10  -1   24.60    1.90
   0  10   1   25.10    2.20
   0  10   1   23.80    2.10
   0  10   1   26.90    2.00
   0  10   1   13.60    9.80
  -1 -10  -1   32.30    2.10
  -1 -10  -1   37.50    2.30
   1  10   1   32.70    2.40
   1  10   1   35.40    2.60
   1  10   1   35.70   10.70
   1  10   1   33.80    2.60
  -2 -10  -1    2.70    0.70
  -2 -10  -1    2.80    0.70
   2  10   1    2.70    1.10
   2  10   1   -9.50    7.40
   2  10   1    2.50    0.90
  -3 -10  -1   34.50    2.00
  -3 -10  -1   33.20    2.20
   3  10   1   31.00    2.60
   3  10   1   31.80    2.10
   3  10   1   31.70    2.20
   3  10   1   29.70    3.00
   3  10   1   32.80    2.40
  -4 -10  -1   43.90    2.50
  -4 -10  -1   40.10    2.20
   4  10   1   45.20    2.90
   4  10   1   40.40    3.10
   4  10   1   43.50    3.30
   4  10   1   41.70    2.40
   5  10   1   60.29    2.80
   5  10   1   54.19    3.60
   5  10   1   57.89    3.50
   5  10   1   57.09    3.30
   6  10   1    8.20    1.30
   6  10   1    7.50    1.60
   6  10   1    7.70    1.40
   7  10   1   19.60    1.90
   7  10   1   18.30    1.50
   7  10   1   20.30    1.90
   8  10   1   46.00    2.70
   8  10   1   42.30    2.20
   8  10   1   42.80    2.70
  -8  11   1  213.48    7.60
  -7  11   1    5.00    1.00
  -7  11   1    7.70    0.70
   6 -11  -1    2.90    0.80
  -6  11   1    2.50    0.70
   5 -11  -1    2.40    0.80
  -5  11   1    3.90    3.20
  -4  11   1   -2.70    2.30
  -4  11   1    1.00    0.80
  -4  11   1    1.10    0.60
   3 -11  -1    3.80    1.00
   3 -11  -1    3.70    0.90
  -3  11   1    6.20    1.20
  -3  11   1    5.10    0.80
   2 -11  -1   49.90    3.20
   2 -11  -1   51.89    3.00
  -2  11   1   61.39    3.40
  -2  11   1   27.50   17.90
  -2  11   1   55.99    2.80
   1 -11  -1    0.40    0.50
   1 -11  -1    1.00    0.70
  -1  11   1    0.70    0.70
  -1  11   1   -0.10    0.60
  -1  11   1    0.10    0.50
   0 -11  -1   39.10    2.50
   0 -11  -1   39.30    2.40
   0  11   1   34.20    2.40
   0  11   1   36.80    2.70
   0  11   1   38.50    2.70
  -1 -11  -1  139.89    6.20
  -1 -11  -1  150.78    6.10
   1  11   1  148.79    6.50
   1  11   1  129.99   19.30
   1  11   1  149.39    6.40
   1  11   1  146.39    6.70
  -2 -11  -1   49.20    2.70
  -2 -11  -1   45.20    2.70
   2  11   1   50.29    3.10
   2  11   1   49.40    2.80
   2  11   1   46.70    3.20
   2  11   1   51.39    3.10
  -3 -11  -1   59.09    3.10
  -3 -11  -1   54.39    2.90
   3  11   1   59.69    3.30
   3  11   1   55.29    3.70
   3  11   1   58.79    3.90
  -4 -11  -1   49.99    2.70
   4  11   1   52.49    2.70
   4  11   1   47.50    3.20
   4  11   1   52.49    3.30
   4  11   1   48.50    3.00
   5  11   1   34.90    2.80
   5  11   1   36.40    2.40
   5  11   1   35.30    2.60
   5  11   1   37.80    2.10
   6  11   1    9.60    1.70
   6  11   1    7.70    1.10
   6  11   1    8.60    1.40
   7  11   1    0.80    0.50
   7  11   1    1.10    0.80
   7  11   1    1.20    0.70
   7 -12  -1    8.10    0.80
  -7  12   1    5.70    0.60
  -6  12   1    7.00    0.70
  -6  12   1    8.40    0.70
   5 -12  -1    0.90    0.60
  -5  12   1    2.40    0.40
   4 -12  -1    0.70    0.60
   3 -12  -1   10.50    1.60
  -3  12   1    7.80    2.40
   2 -12  -1   23.70    2.10
  -2  12   1   29.00    2.10
  -2  12   1   25.90    1.70
   1 -12  -1   19.60    1.70
   1 -12  -1   17.50    1.80
  -1  12   1   23.20    1.60
  -1  12   1   18.80    1.90
  -1  12   1   25.60    2.00
   0 -12  -1    3.90    1.00
   0  12   1    4.70    1.00
   0  12   1    4.60    1.10
   0  12   1    5.00    0.90
  -1 -12  -1    1.20    0.70
   1  12   1    0.90    1.10
   1  12   1    1.30    0.70
   1  12   1    1.60    0.70
   1  12   1    0.40    0.60
   1  12   1    2.20    0.90
  -2 -12  -1   14.70    1.30
   2  12   1   12.50    1.80
   2  12   1   11.10    1.60
   2  12   1   14.20    1.70
   2  12   1   14.10    1.40
  -3 -12  -1   18.40    1.40
   3  12   1   17.50    1.70
   3  12   1   14.50    1.70
   3  12   1   16.70    1.40
   3  12   1   14.30    1.50
  -4 -12  -1   24.80    1.60
   4  12   1   23.80    2.00
   4  12   1   18.60    1.70
   4  12   1   20.50    1.80
   4  12   1   25.60    2.00
   5  12   1   16.60    1.60
   5  12   1   10.90    1.80
   5  12   1   15.60    1.50
   6  12   1   34.60    2.10
   6  12   1   34.30    2.00
   6  12   1   33.40    1.90
   6 -13  -1   15.80    1.20
  -6  13   1   20.00    1.00
   5 -13  -1   22.10    1.60
   5 -13  -1   23.10    1.50
  -5  13   1   23.00    1.40
   4 -13  -1    9.80    1.20
  -4  13   1   11.60    1.50
   3 -13  -1   45.20    2.70
  -3  13   1   45.60    2.40
   2 -13  -1    6.60    1.20
  -2  13   1    5.80    1.00
   1 -13  -1   11.60    1.30
  -1  13   1   14.00    1.40
  -1  13   1    9.40    1.20
  -1  13   1   12.60    1.10
   0 -13  -1    2.90    0.90
   0  13   1    2.80    0.80
   0  13   1    3.00    0.60
   0  13   1    2.90    0.80
  -1 -13  -1    0.10    0.50
   1  13   1    0.20    0.60
   1  13   1    0.50    0.50
   1  13   1    0.30    0.50
   1  13   1    0.70    0.60
  -2 -13  -1   85.89    3.70
   2  13   1   83.59    4.40
   2  13   1   74.79    3.70
   2  13   1   80.79    3.60
   2  13   1   79.29    3.90
  -3 -13  -1  204.38    7.40
   3  13   1  202.98    7.30
   3  13   1  191.98    7.60
   3  13   1  197.48    8.20
   3  13   1  195.88    8.30
  -4 -13  -1   19.90    1.70
   4  13   1   22.80    1.60
   4  13   1   24.20    1.70
   4  13   1   24.60    1.70
   5  13   1    0.60    0.40
   5  13   1    0.80    0.70
   5  13   1    0.70    0.40
   4 -14  -1   15.90    1.20
  -4  14   1   16.20    1.10
   3 -14  -1   11.00    1.10
  -3  14   1   13.30    1.10
   2 -14  -1   15.40    1.30
  -2  14   1   14.40    1.20
   1 -14  -1   20.10    1.50
  -1  14   1   21.10    1.40
   0 -14  -1   73.89    3.40
   0  14   1   76.09    3.50
   0  14   1   72.39    3.30
  -1 -14  -1    6.20    0.90
   1  14   1    6.10    0.70
   1  14   1    6.40    0.90
  -2 -14  -1   19.40    1.30
   2  14   1   19.30    1.30
   2  14   1   19.90    1.30
   2  14   1   20.50    1.30
   3  14   1   26.90    1.60
   3  14   1   27.80    1.70
   3  14   1   28.90    1.50
   3  14   1   30.90    1.40
   3  14  -2    1.60    0.50
   3  14  -2    1.30    0.50
   3  14  -2    0.90    0.60
   3  14  -2    1.90    0.60
   2  14  -2   11.40    1.10
   2  14  -2   12.20    1.10
   2  14  -2    9.90    1.00
   2  14  -2   12.20    1.30
  -2 -14   2   13.30    1.00
   1  14  -2   57.39    2.80
   1  14  -2   56.19    3.00
   1  14  -2   56.69    2.70
  -1 -14   2   56.49    2.70
   0  14  -2    1.10    0.50
   0  14  -2    2.20    0.70
   0  14  -2    2.20    0.50
   0 -14   2    1.40    0.50
  -1  14  -2   29.20    2.00
  -1  14  -2   30.90    1.80
   1 -14   2   30.60    1.90
  -2  14  -2   21.40    1.50
   2 -14   2   21.80    1.60
  -3  14  -2   10.10    0.90
   3 -14   2    9.50    1.00
  -4  14  -2    9.80    0.80
   4 -14   2    7.30    1.00
   4 -14   2    7.10    0.90
   5  13  -2    0.20    0.50
   5  13  -2    0.90    0.50
   5  13  -2    0.50    0.60
   5  13  -2    0.20    0.40
   4  13  -2   36.90    1.90
   4  13  -2   36.70    2.40
   4  13  -2   35.40    2.20
   4  13  -2   33.90    2.20
   3  13  -2    0.00    0.60
   3  13  -2    0.30    0.40
   3  13  -2    0.60    0.50
   3  13  -2    1.40    0.60
   2  13  -2    1.50    0.80
   2  13  -2    2.80    0.80
   2  13  -2    1.50    0.70
   2  13  -2    1.80    0.60
  -2 -13   2    2.00    0.60
   1  13  -2   47.50    2.60
   1  13  -2   43.50    2.60
   1  13  -2   46.50    3.00
   1  13  -2   49.40    2.80
  -1 -13   2   46.30    2.60
   0  13  -2   14.00    1.20
   0  13  -2   12.80    1.30
   0  13  -2   11.90    1.80
   0 -13   2   14.00    1.40
  -1  13  -2    0.20    0.70
  -1  13  -2    1.40    0.60
  -1  13  -2   -0.10    0.50
   1 -13   2    0.40    0.50
  -2  13  -2   76.79    3.60
  -2  13  -2   77.59    4.00
   2 -13   2   76.99    3.90
  -3  13  -2    8.20    1.20
   3 -13   2    8.50    1.30
  -4  13  -2   12.90    1.10
   4 -13   2   12.60    1.30
   5 -13   2   24.50    1.70
   5 -13   2   25.70    1.70
   6 -13   2    8.00    0.90
   6 -13   2    8.00    0.90
   7  12  -2   92.79    3.80
   7  12  -2   98.49    4.00
   7  12  -2   95.69    4.20
   6  12  -2   44.60    2.00
   6  12  -2   44.40    2.50
   6  12  -2   42.10    2.40
   6  12  -2   44.10    2.70
   5  12  -2    5.30    0.80
   5  12  -2    4.10    1.10
   5  12  -2    3.10    0.90
   5  12  -2    2.50    0.80
   4  12  -2    0.80    0.60
   4  12  -2    0.70    0.60
   4  12  -2    0.80    0.60
   4  12  -2    1.30    0.70
   3  12  -2    5.30    1.20
   3  12  -2    5.60    1.20
   3  12  -2    6.40    1.20
   3  12  -2    6.20    1.10
  -3 -12   2    7.10    1.20
   2  12  -2   17.50    1.70
   2  12  -2   17.30    1.60
   2  12  -2   17.00    1.70
   2  12  -2   18.70    2.10
  -2 -12   2   17.80    1.50
   1  12  -2  252.87    9.60
   1  12  -2  259.47    9.90
   1  12  -2  255.87   10.40
   1  12  -2  262.87    9.80
  -1 -12   2  235.58    9.50
  -1 -12   2  267.87    9.80
   0  12  -2    6.50    1.40
   0  12  -2    5.90    1.10
   0  12  -2    6.90    1.10
   0  12  -2    6.10    1.20
   0  12  -2    5.00    1.10
   0  12  -2    6.00    1.10
   0 -12   2    6.20    1.10
   0 -12   2    6.10    1.00
  -1  12  -2   53.39    3.40
  -1  12  -2   47.50    3.00
  -1  12  -2   53.49    2.90
  -1  12  -2   47.60    3.20
   1 -12   2   49.90    2.90
   1 -12   2   51.69    3.10
  -2  12  -2    9.60    1.70
  -2  12  -2   12.00    1.30
  -2  12  -2   10.60    1.80
  -2  12  -2   12.70    1.60
   2 -12   2   12.70    1.30
   2 -12   2   11.30    1.70
  -3  12  -2   75.89    3.60
  -3  12  -2   75.19    4.10
   3 -12   2   72.69    3.90
  -4  12  -2   25.40    1.70
   4 -12   2   24.50    2.00
   5 -12   2    3.30    0.90
   6 -12   2   58.59    3.10
   6 -12   2   58.49    3.20
   7 -12   2   30.90    1.70
   7 -12   2   34.80    1.90
   8  11  -2    0.10    1.00
   8  11  -2    0.00    0.40
   8  11  -2    0.50    0.50
   7  11  -2   74.79    4.30
   7  11  -2   73.09    3.50
   7  11  -2   80.79    4.70
   6  11  -2   24.00    1.60
   6  11  -2   21.60    1.80
   6  11  -2   23.60    2.20
   6  11  -2   22.10    2.60
   5  11  -2   29.20    2.20
   5  11  -2   30.00    2.50
   5  11  -2   31.90    1.90
   5  11  -2   31.00    3.40
   4  11  -2  126.29    5.70
   4  11  -2  123.29    6.20
   4  11  -2  125.39    5.30
   4  11  -2  132.29    6.20
   3  11  -2  128.39    5.80
   3  11  -2  132.59    5.50
   3  11  -2  131.69    6.30
   3  11  -2  130.99    6.00
  -3 -11   2  122.49    6.20
   2  11  -2    7.70    1.50
   2  11  -2   10.80    1.70
   2  11  -2   11.50    1.60
   2  11  -2    8.70    1.30
  -2 -11   2    8.80    1.00
  -2 -11   2   10.60    1.20
   1  11  -2  241.98    9.20
   1  11  -2  231.48    9.20
   1  11  -2  231.48    8.30
   1  11  -2  237.28    8.90
   1  11  -2  226.08    9.70
  -1 -11   2  234.18    9.00
  -1 -11   2  225.68    8.70
   0  11  -2    5.80    1.30
   0  11  -2    6.00    1.20
   0  11  -2    4.90    0.90
   0  11  -2    2.90    1.10
   0  11  -2    5.10    1.10
   0  11  -2    6.30    1.00
   0 -11   2    4.90    0.90
   0 -11   2    5.10    0.90
  -1  11  -2   48.00    3.40
  -1  11  -2   51.59    2.90
  -1  11  -2   48.30    2.90
  -1  11  -2   49.20    2.80
  -1  11  -2   51.29    3.60
  -1  11  -2   49.70    3.10
   1 -11   2   49.00    2.80
   1 -11   2   53.59    3.10
  -2  11  -2   28.40    2.10
  -2  11  -2   23.70    1.70
  -2  11  -2   23.70    2.30
  -2  11  -2   25.20    1.90
   2 -11   2   24.60    2.10
   2 -11   2   25.90    2.00
  -3  11  -2    3.20    1.10
  -3  11  -2    4.90    0.90
  -3  11  -2    3.00    1.50
  -3  11  -2    3.40    0.80
   3 -11   2    3.10    0.70
   3 -11   2    3.40    1.00
  -4  11  -2   12.20    1.00
  -4  11  -2   11.70    1.90
  -5  11  -2   16.50    4.10
  -5  11  -2   23.50    1.50
  -5  11  -2   23.20    1.50
   5 -11   2   20.50    1.90
  -6  11  -2   22.50    1.50
  -6  11  -2   21.00    1.50
   6 -11   2   18.60    1.80
   6 -11   2   18.60    1.70
  -7  11  -2  189.98    7.00
   7 -11   2  189.58    7.40
   7 -11   2  193.78    7.50
  -8  11  -2    0.60    0.40
   8 -11   2    1.80    0.50
   9  10  -2   22.80    1.70
   9  10  -2   24.50    1.90
   8  10  -2    0.10    0.90
   8  10  -2    0.70    0.60
   8  10  -2    0.20    0.40
   7  10  -2   55.39    3.10
   7  10  -2   51.79    2.90
   7  10  -2   51.09    3.40
   6  10  -2   16.60    1.70
   6  10  -2   21.60    1.50
   6  10  -2   18.90    1.70
   6  10  -2   20.60    2.20
   5  10  -2   30.10    2.30
   5  10  -2   32.50    2.60
   5  10  -2   27.40    2.60
   5  10  -2   27.80    2.70
   4  10  -2   71.69    4.30
   4  10  -2   69.99    3.80
   4  10  -2   70.09    3.90
   4  10  -2   65.99    3.40
  -4 -10   2   68.09    3.00
   3  10  -2   98.89    5.40
   3  10  -2  104.89    4.70
   3  10  -2  108.29    5.00
   3  10  -2  106.79    5.50
  -3 -10   2  102.99    4.80
   2  10  -2    5.40    1.10
   2  10  -2    5.40    0.50
   2  10  -2    3.70    0.60
   2  10  -2    3.80    0.90
   2  10  -2    3.90    0.90
   2  10  -2    3.70    1.20
   2  10  -2    4.70    0.50
   2  10  -2    4.30    1.60
  -2 -10   2    4.20    0.80
   1  10  -2    8.20    1.70
   1  10  -2    9.40    1.50
   1  10  -2    6.90    0.80
   1  10  -2    6.60    1.10
   1  10  -2    8.90    1.30
   1  10  -2    9.30    1.40
  -1 -10   2    7.50    1.50
  -1 -10   2    7.30    1.00
   0  10  -2   14.40    2.10
   0  10  -2   14.50    1.40
   0  10  -2   15.00    1.70
   0  10  -2   16.20    1.60
   0  10  -2   15.30    2.20
   0 -10   2   13.50    1.30
   0 -10   2   15.60    1.90
  -1  10  -2    4.10    1.00
  -1  10  -2    2.70    1.10
  -1  10  -2    2.60    1.10
  -1  10  -2    4.20    0.90
  -1  10  -2    4.80    1.00
   1 -10   2    3.90    1.20
   1 -10   2    4.60    0.90
  -2  10  -2   18.50    1.50
  -2  10  -2   19.50    2.00
  -2  10  -2   20.20    1.80
  -2  10  -2   20.40    2.30
   2 -10   2   20.60    1.70
   2 -10   2   19.50    1.80
  -3  10  -2    5.80    1.10
  -3  10  -2    6.80    0.80
  -3  10  -2    3.30    1.40
  -3  10  -2    8.10    1.60
   3 -10   2    5.30    1.10
   3 -10   2    7.70    1.40
  -4  10  -2  228.88    8.50
  -4  10  -2  251.77    9.60
  -4  10  -2  232.38    9.70
  -4  10  -2  223.88    9.40
   4 -10   2  218.08    9.10
   4 -10   2  209.38    8.80
  -5  10  -2    0.30    0.50
  -5  10  -2    0.70    0.50
  -5  10  -2    0.60    0.80
  -5  10  -2   -0.30    2.30
   5 -10   2    0.20    0.50
   5 -10   2    0.30    0.60
  -6  10  -2   43.20    2.50
  -6  10  -2   40.40    2.10
   6 -10   2   46.90    3.00
   6 -10   2   41.00    3.10
   6 -10   2   35.00    2.60
  -7  10  -2    9.20    1.10
   7 -10   2    7.70    1.30
   7 -10   2   11.00    1.30
  -8  10  -2    0.70    0.50
   8 -10   2    2.30    0.70
   8 -10   2    1.40    0.50
  -9  10  -2    0.10    0.30
   9   9  -2   32.80    1.90
   9   9  -2   32.00    2.40
   9   9  -2   35.20    2.20
   8   9  -2   26.30    1.70
   8   9  -2   25.30    2.00
   8   9  -2   21.90    2.20
   7   9  -2    4.40    0.80
   7   9  -2    4.50    0.90
   7   9  -2    4.80    1.10
   7   9  -2    3.30    1.20
   6   9  -2   31.60    2.30
   6   9  -2   33.90    2.00
   6   9  -2   30.90    2.40
   6   9  -2   32.80    2.90
   5   9  -2  116.39    5.20
   5   9  -2  113.19    4.80
   5   9  -2  108.09    5.80
   5   9  -2  112.29    5.30
   4   9  -2    6.20    1.20
   4   9  -2    3.30    1.10
   4   9  -2    4.10    1.10
   4   9  -2    6.10    1.00
  -4  -9   2    5.40    0.60
   3   9  -2    2.00    1.10
   3   9  -2    2.50    0.80
  -3  -9   2    2.50    0.60
   2   9  -2   20.30    1.20
   2   9  -2   20.40    1.60
   2   9  -2   20.60    2.30
   2   9  -2   20.10    1.20
   2   9  -2   18.60    1.70
   2   9  -2   20.60    1.30
   2   9  -2   17.70    2.00
   2   9  -2   20.70    1.80
  -2  -9   2   18.40    1.30
   1   9  -2   29.40    2.40
   1   9  -2   28.70    2.40
   1   9  -2   31.70    2.10
   1   9  -2   29.00    1.90
  -1  -9   2   28.50    1.70
  -1  -9   2   23.80    2.00
   0   9  -2    4.70    0.90
   0   9  -2    4.40    1.00
   0   9  -2    5.80    1.10
   0  -9   2    3.30    0.80
   0  -9   2    2.90    0.70
  -1   9  -2  190.78    7.50
  -1   9  -2  179.28    7.80
  -1   9  -2  170.48    7.00
   1  -9   2  180.88    7.30
   1  -9   2  190.68    7.10
  -2   9  -2   59.49    3.20
  -2   9  -2   51.69    2.90
  -2   9  -2   50.79    3.40
  -2   9  -2   51.99    2.90
  -2   9  -2   57.19    3.50
   2  -9   2   54.29    2.90
   2  -9   2   56.29    3.10
  -3   9  -2   35.80    2.60
  -3   9  -2   34.80    2.70
  -3   9  -2   41.10    3.10
  -3   9  -2   36.80    2.20
  -3   9  -2   39.60    2.40
   3  -9   2   36.00    2.50
   3  -9   2   35.90    2.30
  -4   9  -2   10.30    1.10
  -4   9  -2   12.30    2.00
  -4   9  -2   10.50    1.90
  -4   9  -2   14.00    2.20
   4  -9   2    9.90    1.50
   4  -9   2   12.50    1.70
  -5   9  -2    5.30    1.10
  -5   9  -2    1.00    2.00
  -5   9  -2    7.50    1.90
  -5   9  -2    5.50    1.10
   5  -9   2    4.30    0.90
   5  -9   2    4.60    1.10
  -6   9  -2   93.39    4.40
  -6   9  -2   94.39    7.50
  -6   9  -2   98.09    4.50
   6  -9   2   96.29    5.00
   6  -9   2   90.59    4.60
   6  -9   2   89.19    4.50
  -7   9  -2   25.60    2.20
  -7   9  -2   26.10    2.00
   7  -9   2   27.80    2.30
   7  -9   2   23.90    2.00
  -8   9  -2   42.30    2.50
   8  -9   2   43.90    2.50
   8  -9   2   44.80    2.70
  -9   9  -2   47.00    2.90
   9  -9   2   46.00    2.30
 -10   9  -2    5.20    0.70
  10  -9   2    7.30    0.60
  10   8  -2    0.20    0.40
  10   8  -2    0.40    0.60
   9   8  -2  127.49    5.90
   9   8  -2  115.29    4.70
   9   8  -2  126.99    5.40
   8   8  -2    0.30    0.70
   8   8  -2    0.10    0.60
   8   8  -2    1.10    0.50
   7   8  -2   20.30    2.20
   7   8  -2   20.10    1.90
   7   8  -2   17.90    1.60
   6   8  -2  115.39    4.80
   6   8  -2  110.19    5.90
   6   8  -2  114.69    5.40
   6   8  -2  122.99    5.50
   6   8  -2  117.19    5.20
   5   8  -2    1.70    0.70
   5   8  -2    1.70    0.90
   5   8  -2    2.40    1.00
   5   8  -2    3.10    0.80
  -5  -8   2    2.30    0.40
   4   8  -2   13.60    1.50
   4   8  -2   14.30    1.50
   4   8  -2   11.60    1.80
   4   8  -2   15.40    1.50
   4   8  -2   16.30    1.30
  -4  -8   2   14.40    1.00
   3   8  -2   31.90    2.60
   3   8  -2   33.70    2.30
   3   8  -2   34.20    2.00
   3   8  -2   34.10    2.30
  -3  -8   2   36.70    2.10
   2   8  -2  194.88    7.50
   2   8  -2  187.78    7.90
   2   8  -2  180.58    7.10
   2   8  -2  193.08    7.40
   2   8  -2  180.08    6.70
  -2  -8   2  194.68    6.80
   1   8  -2    1.20    4.30
   1   8  -2    6.20    1.00
   1   8  -2    3.90    1.20
   1   8  -2    3.70    1.40
  -1  -8   2    3.00    0.60
   0   8  -2   20.20    1.50
   0   8  -2   17.40    6.00
   0   8  -2   19.60    1.60
   0   8  -2   18.70    1.90
   0  -8   2   19.20    1.40
  -1   8  -2  478.95   16.30
  -1   8  -2  463.65   15.50
  -1   8  -2  509.75   26.00
   1  -8   2  429.96   16.30
  -2   8  -2  185.48    7.90
  -2   8  -2  184.58    6.80
  -2   8  -2  191.48    7.90
   2  -8   2  184.48    7.10
  -3   8  -2   16.50    1.20
  -3   8  -2   19.30    1.80
  -3   8  -2   17.60    1.40
  -3   8  -2   15.90    2.00
   3  -8   2   16.30    1.40
   3  -8   2   17.30    1.50
  -4   8  -2  650.43   22.20
  -4   8  -2  680.83   23.10
  -4   8  -2  637.54   22.30
  -4   8  -2  668.83   23.10
   4  -8   2  667.83   22.80
  -5   8  -2  229.48    8.80
  -5   8  -2  248.78   10.30
   5  -8   2  227.38    8.90
   5  -8   2  230.58    9.30
  -6   8  -2   48.00    5.30
  -6   8  -2   53.39    3.10
   6  -8   2   71.29   23.90
   6  -8   2   52.39    3.20
   6  -8   2   54.79    3.50
  -7   8  -2   94.29    4.50
  -7   8  -2   95.09    4.40
   7  -8   2   82.69    4.40
   7  -8   2   95.09    4.60
   7  -8   2   92.29    4.90
   7  -8   2   74.09   25.50
  -8   8  -2    8.60    1.40
   8  -8   2   14.40    1.30
   8  -8   2   11.80    1.40
  -9   8  -2    1.80    0.60
   9  -8   2    3.30    0.70
   9  -8   2    5.10    0.90
 -10   8  -2    3.50    0.70
  10  -8   2    4.00    0.60
  11   7  -2   20.00    1.40
  11   7  -2   24.70    1.70
  10   7  -2    5.70    1.50
   9   7  -2    1.80    1.00
   9   7  -2    2.00    0.80
   9   7  -2    1.00    0.60
   8   7  -2    0.50    0.50
   7   7  -2   64.29    4.10
   7   7  -2   62.29    3.30
   7   7  -2   61.99    3.60
   6   7  -2   38.60    2.40
   6   7  -2   41.20    3.10
   6   7  -2   42.00    2.20
   6   7  -2   34.10    2.50
   6   7  -2   35.90    2.50
   5   7  -2  193.48    7.10
   5   7  -2  190.48    7.50
   5   7  -2  198.08    7.60
   5   7  -2  171.08    8.00
   5   7  -2  184.48    7.60
  -5  -7   2  193.08    6.50
   4   7  -2   88.39    4.00
   4   7  -2   89.39    4.60
   4   7  -2   84.19    4.10
   4   7  -2   82.69    4.80
   4   7  -2   83.29    4.00
  -4  -7   2   86.49    3.20
   3   7  -2   88.29    4.60
   3   7  -2   88.39    4.10
   3   7  -2   90.89    4.10
   3   7  -2   87.39    3.80
   3   7  -2   91.49    4.20
  -3  -7   2   94.19    3.50
   2   7  -2  153.78    5.70
   2   7  -2  155.38    5.60
  -2  -7   2  162.38    5.60
   1   7  -2  276.47   14.70
   1   7  -2  223.38    9.50
   1   7  -2  265.77    9.50
   0   7  -2    5.10    4.20
   0  -7   2   11.10    0.90
  -1   7  -2   29.60    6.90
  -1   7  -2   24.70    1.30
   1  -7   2   27.30    1.60
  -2   7  -2   43.80    8.50
  -2   7  -2   46.70    2.10
   2  -7   2   46.40    2.30
   2  -7   2   41.90    1.70
  -3   7  -2   24.20    1.50
  -3   7  -2   26.50    2.10
   3  -7   2   26.30    1.80
   3  -7   2   26.00    1.70
  -4   7  -2  210.58    8.00
  -4   7  -2  218.38    8.20
  -4   7  -2  211.08    8.60
  -4   7  -2  229.18    8.90
  -4   7  -2  220.58    8.80
   4  -7   2  215.38    8.40
   4  -7   2  220.28    8.20
  -5   7  -2   24.30    1.80
  -5   7  -2   26.00    1.80
  -5   7  -2   26.30    3.00
  -5   7  -2   26.10    2.20
   5  -7   2   34.80   16.10
   5  -7   2   23.90    1.80
   5  -7   2   25.10    2.00
  -6   7  -2   52.39    2.90
  -6   7  -2   47.90    4.90
   6  -7   2   57.99    3.50
   6  -7   2   55.79    3.70
   6  -7   2   54.89    3.00
   6  -7   2   52.89   18.10
  -7   7  -2   21.70    1.70
  -7   7  -2   17.90    1.70
   7  -7   2   14.80   18.00
   7  -7   2   21.50    2.10
   7  -7   2   20.40    1.80
  -8   7  -2   14.30    1.40
   8  -7   2   12.50   19.30
   8  -7   2   15.30    1.70
   8  -7   2   14.50    2.50
  -9   7  -2    0.10    0.50
   9  -7   2    0.20    0.50
   9  -7   2    0.00    0.40
   9  -7   2    0.00   29.00
 -10   7  -2    0.90    0.50
  10  -7   2    0.20    0.40
 -11   7  -2   12.00    1.10
  11  -7   2   13.40    0.90
  11  -7   2   12.30    1.10
  11   6  -2   17.70    1.60
  11   6  -2   19.70    1.50
  10   6  -2    9.90    1.40
  10   6  -2   11.90    1.70
   9   6  -2   28.80    2.30
   9   6  -2   28.60    2.20
   9   6  -2   31.50    2.70
   8   6  -2  215.88    8.90
   8   6  -2  232.18    9.10
   8   6  -2  228.68    8.50
   8   6  -2  227.88    9.80
   7   6  -2   14.10    1.30
   7   6  -2   13.10    1.50
   7   6  -2   13.80    1.70
   7   6  -2   11.90    1.50
   7   6  -2   12.90    2.00
   6   6  -2  229.08    9.90
   6   6  -2  257.17    9.50
   6   6  -2  250.57    9.20
   6   6  -2  243.58    9.90
   6   6  -2  235.58    8.70
   6   6  -2  234.68    9.00
   5   6  -2  106.29    4.50
   5   6  -2   94.49    4.10
   5   6  -2  105.09    5.10
   5   6  -2  101.09    4.60
   5   6  -2  104.39    4.50
  -5  -6   2   99.59    3.60
   4   6  -2  165.38    6.40
   4   6  -2  154.98    6.10
   4   6  -2  155.58    6.20
   4   6  -2  154.38    6.70
  -4  -6   2  147.59    5.30
  -3  -6   2    6.90    0.50
   2   6  -2  175.98    6.30
   2   6  -2  187.18    9.70
   2   6  -2  180.78    6.30
  -2  -6   2  192.18    6.30
   1   6  -2  417.56   14.40
   1   6  -2  456.15   19.20
   1   6  -2  432.56   14.40
   0   6  -2  167.08    7.20
   0   6  -2  182.78   11.70
   0  -6   2  192.98    6.40
  -2   6  -2 1377.06   64.49
   2  -6   2 1342.27   44.00
  -3   6  -2   75.89    3.20
   3  -6   2   78.49    3.30
  -4   6  -2   50.39    2.50
  -4   6  -2   49.60    3.10
  -4   6  -2   56.09    3.70
   4  -6   2   51.29    2.60
   4  -6   2   50.89    2.90
   4  -6   2   50.09   10.80
  -5   6  -2   39.10    3.10
  -5   6  -2   40.60    2.40
  -5   6  -2   34.20    2.40
  -5   6  -2   39.60    2.30
   5  -6   2   37.70    2.20
   5  -6   2   37.40    2.30
   5  -6   2   45.30   12.30
  -6   6  -2    6.00    1.10
  -6   6  -2    4.70    2.20
  -6   6  -2    6.90    1.10
   6  -6   2    9.10    1.50
   6  -6   2   -2.50   10.40
   6  -6   2    9.30    1.00
   6  -6   2   10.30    1.20
  -7   6  -2   83.69    4.10
  -7   6  -2   79.79    3.90
   7  -6   2   79.49    4.70
   7  -6   2   87.79    4.10
   7  -6   2   82.49    4.00
   7  -6   2   96.09   16.90
  -8   6  -2  102.49    4.70
  -8   6  -2  101.19    4.80
   8  -6   2   99.39    5.20
   8  -6   2  101.79    4.60
  -9   6  -2   16.40    1.70
  -9   6  -2   18.40    1.60
   9  -6   2   19.80    1.60
   9  -6   2    6.90   16.80
   9  -6   2   19.60    1.80
 -10   6  -2    1.20    0.60
  10  -6   2    0.50    0.50
 -11   6  -2   13.70    1.20
  11  -6   2   15.70    1.40
  11  -6   2   15.80    1.10
  11   5  -2  248.38    9.00
  11   5  -2  224.18    9.10
  10   5  -2    3.10    0.90
  10   5  -2    2.30    0.90
   9   5  -2    3.20    1.20
   9   5  -2    4.30    1.80
   8   5  -2    0.70    0.70
   8   5  -2    0.40    0.90
   8   5  -2    0.60    0.60
   8   5  -2    0.70    0.80
   8   5  -2    0.90    0.50
   7   5  -2   24.80    1.80
   7   5  -2   26.00    1.70
   7   5  -2   25.30    2.20
   7   5  -2   28.30    3.90
   6   5  -2    9.20    1.00
   6   5  -2    9.30    1.10
   6   5  -2   10.00    1.70
   6   5  -2    9.70    1.10
   6   5  -2    6.60    0.90
  -6  -5   2    7.80    0.50
   5   5  -2   56.79    2.60
   5   5  -2   53.39    2.80
   5   5  -2   54.09    2.90
   5   5  -2   53.39    3.20
  -5  -5   2   53.79    2.00
   2   5  -2   20.70    3.00
   2   5  -2   14.20    0.80
   2   5  -2   15.20    0.90
  -2  -5   2   15.90    0.80
   1   5  -2  368.26   12.10
   1   5  -2  343.37   12.00
   1   5  -2  385.46   15.90
   0   5  -2  214.48    6.90
   0   5  -2  195.38    7.20
   0   5  -2  213.48   11.50
  -1   5  -2    3.30    3.50
  -1   5  -2    6.10    0.50
   1  -5   2    4.40    0.90
   1  -5   2    5.90    0.70
  -2   5  -2  197.98    6.70
  -2   5  -2  188.88   12.90
   2  -5   2  188.68    6.30
   2  -5   2  196.18    7.10
   2  -5   2  197.38    6.80
  -3   5  -2   12.50    1.00
   3  -5   2   16.60    1.10
  -4   5  -2    0.70    0.30
  -4   5  -2    0.90    0.80
   4  -5   2    0.70    0.20
   4  -5   2    1.60    6.20
   4  -5   2    1.90    0.50
  -5   5  -2    6.50    0.90
  -5   5  -2    7.10    0.90
  -5   5  -2    5.40    1.60
  -5   5  -2    9.30    1.40
   5  -5   2    6.10    0.50
   5  -5   2    8.70    1.00
   5  -5   2    6.40    0.90
   5  -5   2    9.80    8.10
  -6   5  -2  655.33   22.20
   6  -5   2  648.34   21.90
   6  -5   2  616.44   21.20
   6  -5   2  653.53   23.00
   6  -5   2  672.23   22.30
   6  -5   2  714.33   35.50
  -7   5  -2    8.70    1.30
  -7   5  -2    7.50    1.30
   7  -5   2    9.20    1.60
   7  -5   2    9.40    1.10
   7  -5   2   14.40    9.80
   7  -5   2    9.00    1.30
  -8   5  -2  184.48    7.20
   8  -5   2  179.78    7.80
   8  -5   2  167.38    6.90
   8  -5   2  193.68   23.10
  -9   5  -2  290.87   10.90
  -9   5  -2  254.87   10.00
   9  -5   2  231.98   27.60
 -10   5  -2    3.70    1.00
  10  -5   2    3.60    0.80
 -11   5  -2    1.10    0.60
  11  -5   2    0.70    0.60
  11  -5   2    0.60    0.40
  12   4  -2    4.30    0.80
  12   4  -2    4.40    0.80
  11   4  -2   85.99    4.40
  11   4  -2   83.89    3.90
  10   4  -2    3.40    1.20
  10   4  -2    2.30    0.80
  10   4  -2    4.40    1.00
   9   4  -2   31.30    2.80
   9   4  -2   34.20    2.40
   9   4  -2   36.20    2.30
   9   4  -2   32.10    2.40
   8   4  -2  367.96   13.50
   8   4  -2  340.87   14.50
   8   4  -2  388.66   14.30
   8   4  -2  380.46   13.30
   8   4  -2  365.16   13.30
   7   4  -2   18.60    1.60
   7   4  -2   18.80    1.80
   7   4  -2   17.70    1.50
   7   4  -2   18.30    1.70
   7   4  -2   17.50    1.90
   7   4  -2   14.20    1.60
  -7  -4   2   17.80    0.90
   6   4  -2    3.20    0.70
   6   4  -2    3.00    0.80
   6   4  -2    3.10    0.70
  -6  -4   2    3.90    0.30
   5   4  -2    8.80    0.90
  -5  -4   2    9.90    0.60
   4   4  -2   29.00    1.50
  -4  -4   2   28.50    1.10
   2   4  -2  504.65   16.30
   2   4  -2  513.35   17.90
   1   4  -2  376.56   14.60
   1   4  -2  355.86   11.80
   1   4  -2  353.16   11.90
   0   4  -2  541.95   20.80
   0   4  -2  506.75   17.00
  -1   4  -2 3155.48  104.29
   1  -4   2 3081.29   99.09
  -2   4  -2    3.90    3.70
  -2   4  -2    1.10    0.30
   2  -4   2    1.20    0.20
   2  -4   2    2.00    0.40
   2  -4   2    0.40    0.50
  -3   4  -2  585.84   19.60
  -3   4  -2  593.04   20.30
   3  -4   2  582.34   26.20
  -4   4  -2   86.19    3.50
  -4   4  -2   93.49    4.10
   4  -4   2   86.49    3.20
   4  -4   2   89.89    3.60
   4  -4   2  103.09   10.70
  -5   4  -2   21.20    1.40
  -5   4  -2   21.00    2.30
   5  -4   2   23.30    7.00
   5  -4   2   22.80    1.10
   5  -4   2   23.40    1.50
  -6   4  -2  167.38    6.20
   6  -4   2  160.28    6.90
   6  -4   2  157.38    5.70
   6  -4   2  162.98   15.50
   6  -4   2  155.28    6.10
   6  -4   2  157.38    6.30
  -7   4  -2   39.60    2.20
  -7   4  -2   38.60    2.40
   7  -4   2   35.20    2.10
   7  -4   2   36.30    1.90
   7  -4   2   40.50    2.80
   7  -4   2   36.30    2.30
   7  -4   2   31.70   12.20
  -8   4  -2    1.80    0.60
  -8   4  -2    3.50    0.90
   8  -4   2    2.80    0.70
   8  -4   2    2.30    0.90
   8  -4   2   -0.40    9.60
  -9   4  -2   64.69    3.60
  -9   4  -2   68.09    3.40
   9  -4   2   67.39    3.90
   9  -4   2   66.29    3.40
   9  -4   2   73.19   15.00
 -10   4  -2   29.20    2.10
  10  -4   2   28.20    2.10
  10  -4   2   28.10    1.90
 -11   4  -2   10.40    1.90
  11  -4   2    7.60    1.30
  11  -4   2    6.70    0.90
 -12   4  -2  122.69    4.70
  12  -4   2  124.59    4.50
  12  -4   2  123.69    5.00
  12   3  -2    2.20    0.80
  12   3  -2    1.00    0.50
  11   3  -2    3.40    0.90
  11   3  -2    5.00    1.20
  11   3  -2    3.50    0.90
  10   3  -2    4.60    1.10
  10   3  -2    5.40    1.20
  10   3  -2    6.90    1.50
  10   3  -2    3.80    0.70
   9   3  -2    0.50    0.50
   9   3  -2    0.30    0.50
   9   3  -2   -0.20    0.70
   9   3  -2    0.50    0.60
   8   3  -2   10.00    1.90
   8   3  -2   10.00    1.90
   8   3  -2    9.00    1.30
   8   3  -2   11.20    1.50
  -8  -3   2    9.10    0.70
   7   3  -2  134.29    5.60
   7   3  -2  129.99    5.70
   7   3  -2  137.39    6.30
   7   3  -2  140.89    5.50
  -7  -3   2  142.79    4.80
   6   3  -2  329.57   13.00
   6   3  -2  319.87   11.50
   6   3  -2  311.27   11.30
   5   3  -2  112.99    4.30
  -5  -3   2  107.79    3.70
  -4  -3   2  300.97    9.70
   3   3  -2  124.99    4.20
  -3  -3   2  111.49    3.80
   2   3  -2  136.19    4.70
   1   3  -2  177.58    5.90
   1   3  -2  172.68    5.90
   1   3  -2  192.08    7.80
   0   3  -2  702.93   25.40
  -1   3  -2    6.40    0.50
  -1   3  -2    8.70    4.50
   1  -3   2    6.90    0.30
   1  -3   2    7.00    0.50
   1  -3   2    7.30    0.80
  -2   3  -2   54.09    2.30
   2  -3   2   39.90    5.70
   2  -3   2   49.10    1.70
   2  -3   2   53.49    2.10
  -3   3  -2  766.92   25.20
   3  -3   2  771.82   30.80
  -4   3  -2   67.39    2.70
  -4   3  -2   66.19    3.20
  -4   3  -2   62.59    3.00
   4  -3   2   66.99    8.30
   4  -3   2   66.39    2.40
  -5   3  -2   28.00    1.50
  -5   3  -2   25.80    2.50
   5  -3   2   28.20    1.30
   5  -3   2   23.40    5.90
   5  -3   2   26.80    1.50
  -6   3  -2   28.40    1.70
  -6   3  -2   27.80    1.90
   6  -3   2   30.50    1.50
   6  -3   2   20.00    6.50
   6  -3   2   27.70    1.60
  -7   3  -2   74.49    3.60
  -7   3  -2   75.99    3.40
   7  -3   2   67.99    3.40
   7  -3   2   77.09    3.20
   7  -3   2   73.49    4.10
   7  -3   2   67.19   11.40
  -8   3  -2  150.88    5.90
  -8   3  -2  145.29    6.10
   8  -3   2  165.48   17.80
   8  -3   2  140.39    5.60
   8  -3   2  129.19    7.40
   8  -3   2  151.28    6.00
  -9   3  -2   30.00    2.20
  -9   3  -2   29.10    2.00
   9  -3   2   31.30    2.50
   9  -3   2   30.30    2.00
 -10   3  -2  161.68    6.40
  10  -3   2  142.19    6.00
  10  -3   2  150.38    6.50
  10  -3   2  137.39   17.90
 -11   3  -2    7.40    1.20
  11  -3   2    4.40    1.00
 -12   3  -2    7.60    0.80
  12  -3   2    6.20    1.00
  12  -3   2    9.70    0.80
  12   2  -2    0.50    0.50
  12   2  -2    0.10    0.40
  11   2  -2   60.69    3.20
  11   2  -2   60.59    3.10
  11   2  -2   57.69    3.50
  10   2  -2  148.49    6.50
  10   2  -2  152.28    7.50
  10   2  -2  160.08    6.90
   9   2  -2  134.59    6.00
   9   2  -2  146.49    6.70
   9   2  -2  136.69    5.90
   9   2  -2  142.99    6.00
   8   2  -2   59.29    3.00
   8   2  -2   57.49    3.20
   8   2  -2   61.69    3.70
  -8  -2   2   57.69    2.50
   7   2  -2  149.49    6.50
   7   2  -2  149.79    5.80
   7   2  -2  145.19    5.90
   7   2  -2  138.19    5.90
  -7  -2   2  148.89    5.20
   6   2  -2  154.28    5.70
  -6  -2   2  150.48    5.20
   5   2  -2   48.80    2.20
  -5  -2   2   46.00    1.80
  -4  -2   2  394.16   12.70
   2   2  -2  108.19    3.70
   1   2  -2   10.10    0.50
   1   2  -2   10.60    0.50
   1   2  -2   10.10    0.50
   1   2  -2    9.60    0.40
   1   2  -2    9.70    0.50
  -1  -2   2   10.60    0.40
  -1  -2   2   10.30    0.40
   0   2  -2    1.90    0.30
   0   2  -2    1.30    0.20
   0   2  -2    1.30    0.10
   0   2  -2    1.50    0.30
   0  -2   2    0.90    0.20
  -1   2  -2   25.90    1.20
  -1   2  -2   28.10    1.30
  -1   2  -2   28.40    1.20
   1  -2   2   23.10    3.70
   1  -2   2   27.60    1.20
  -2   2  -2  258.57    8.90
  -2   2  -2  256.27    8.70
   2  -2   2  259.07   12.60
  -3   2  -2 1519.35   49.20
   3  -2   2 1553.44   54.39
  -4   2  -2   22.60    1.20
  -4   2  -2   19.70    1.70
  -4   2  -2   20.00    1.30
   4  -2   2   24.30    5.20
   4  -2   2   20.20    1.20
   4  -2   2   22.30    1.00
  -5   2  -2  516.35   18.20
   5  -2   2  566.14   25.60
  -6   2  -2   75.79    3.20
   6  -2   2   75.99    3.10
   6  -2   2   86.39   10.50
  -7   2  -2   14.90    1.20
  -7   2  -2   16.80    1.40
   7  -2   2   16.20    1.30
   7  -2   2   14.40    1.10
   7  -2   2   15.00    1.80
   7  -2   2    8.30    6.20
  -8   2  -2   93.39    4.10
  -8   2  -2   92.79    4.90
   8  -2   2   92.89    4.00
   8  -2   2   91.19    4.80
   8  -2   2  102.59   14.30
   8  -2   2   80.69    4.70
  -9   2  -2    2.30    0.70
  -9   2  -2    3.50    0.70
   9  -2   2    2.50    0.80
   9  -2   2    2.10    1.10
   9  -2   2   -3.70    9.10
 -10   2  -2   19.20    1.70
 -10   2  -2   22.00    1.60
  10  -2   2   21.40    1.90
  10  -2   2   18.50    2.00
  10  -2   2   19.30    1.60
  10  -2   2   16.90   10.90
 -11   2  -2   20.40    1.60
  11  -2   2   20.90    1.60
  11  -2   2   21.70    2.00
 -12   2  -2    6.50    0.70
  12  -2   2    4.70    0.90
  12  -2   2    7.70    1.20
  12   1  -2   14.30    1.30
  12   1  -2   16.00    1.50
  11   1  -2    3.80    0.90
  11   1  -2    4.20    0.90
  11   1  -2    1.80    0.90
  10   1  -2   25.30    3.70
  10   1  -2   21.30    2.10
  10   1  -2   22.30    2.00
   9   1  -2  145.59    6.20
   9   1  -2  152.88    6.20
   9   1  -2  142.79    6.10
   9   1  -2  145.69    6.70
   8   1  -2  138.49    6.20
   8   1  -2  128.89    5.70
   8   1  -2  129.99    5.60
   8   1  -2  139.59    5.60
  -8  -1   2  134.69    5.00
   7   1  -2   41.50    6.50
   7   1  -2   38.30    2.10
   7   1  -2   38.60    2.20
   7   1  -2   34.50    2.30
   7   1  -2   42.20    5.10
  -7  -1   2   40.80    1.80
   6   1  -2 2806.92   96.69
   6   1  -2 2993.00   95.59
   5   1  -2  511.05   20.70
   4   1  -2  254.07   11.90
   4   1  -2  244.88    9.90
   3   1  -2  653.83   21.20
   3   1  -2  603.64   21.90
   2   1  -2   98.39    4.20
   2   1  -2  109.19    3.40
   2   1  -2  111.19    3.70
   1   1  -2  105.19    4.50
   1   1  -2   99.39    3.30
   0   1  -2  115.79    3.90
   0   1  -2  115.39    3.90
  -1   1  -2   13.90    0.80
  -1   1  -2   14.90    0.70
   1  -1   2   14.10    0.70
  -2   1  -2    9.00    0.70
  -2   1  -2    8.80    0.50
   2  -1   2    8.60    0.60
   2  -1   2    7.70    2.60
   2  -1   2    8.70    0.50
  -3   1  -2   75.39    2.80
   3  -1   2   72.39    2.70
   3  -1   2   74.79    2.80
   3  -1   2   82.09    6.50
  -4   1  -2   44.20    1.90
  -4   1  -2   44.40    2.40
   4  -1   2   45.50    1.80
   4  -1   2   50.59    5.50
   4  -1   2   43.90    1.90
  -5   1  -2   24.30    1.30
   5  -1   2   23.90    1.30
   5  -1   2   22.40    5.20
   6  -1   2  394.66   13.60
   6  -1   2  439.36   21.70
  -7   1  -2   10.80    1.00
   7  -1   2   11.50    1.00
   7  -1   2   11.20    1.10
   7  -1   2   14.10    6.00
  -8   1  -2   42.10    2.30
  -8   1  -2   41.40    2.50
   8  -1   2   41.20    2.30
   8  -1   2   49.10    9.70
   8  -1   2   47.10    2.60
   8  -1   2   43.00    3.00
  -9   1  -2   33.50    2.10
  -9   1  -2   39.10    2.40
   9  -1   2   38.70    2.90
   9  -1   2   43.20   10.90
   9  -1   2   33.60    2.20
 -10   1  -2   29.40    2.00
 -10   1  -2   27.90    1.90
  10  -1   2   22.70   11.10
  10  -1   2   26.70    2.40
  10  -1   2   30.10    2.00
  10  -1   2   29.80    2.40
 -11   1  -2   62.29    3.10
  11  -1   2   62.59    3.00
  11  -1   2   62.69    3.70
  12  -1   2    6.80    0.70
  12   0  -2   33.50    2.20
  12   0  -2   36.50    2.10
  11   0  -2  141.09    5.70
  11   0  -2  137.49    6.10
 -11   0   2  121.09    5.60
  10   0  -2    5.30    1.00
  10   0  -2    5.80    1.00
  10   0  -2    5.20    1.40
 -10   0   2    5.50    1.00
   9   0  -2  113.09    5.10
   9   0  -2  118.79    5.70
   9   0  -2  120.89    5.20
  -9   0   2   98.99    5.60
  -9   0   2  118.09    5.10
   8   0  -2    4.10    0.80
   8   0  -2    6.20    4.30
   8   0  -2    4.10    0.90
   8   0  -2    5.70    1.00
   8   0  -2    0.50    9.30
   8   0  -2    5.20    1.10
  -8   0   2    4.10    0.70
   7   0  -2    3.90    1.10
   7   0  -2    1.70    3.40
   7   0  -2    3.40    0.70
   7   0  -2    2.20    0.60
  -7   0   2    4.20    0.60
   6   0  -2   11.30    7.80
   6   0  -2   14.00    3.60
   6   0  -2   20.20    1.30
  -6   0   2   20.20    1.10
   5   0  -2  670.43   28.30
   4   0  -2  570.24   23.20
   3   0  -2  136.69    4.70
   3   0  -2  142.69    4.70
   3   0  -2  139.79    8.40
   2   0  -2    8.70    0.50
   2   0  -2    9.00    3.20
   2   0  -2    8.60    0.50
   2   0  -2    9.20    0.60
   1   0  -2   71.09    2.50
   1   0  -2   71.49    2.50
   1   0  -2   75.79    2.40
   0   0  -2   21.90    0.90
   0   0   2   20.90    0.80
  -1   0  -2   48.30    1.80
   1   0   2   45.00    3.90
  -2   0  -2    4.50    0.60
  -2   0  -2    4.00    0.40
   2   0   2    4.70    2.30
   2   0   2    4.50    0.40
   3   0   2  157.78    5.30
   3   0   2  155.58    9.00
  -4   0  -2    2.90    0.40
   4   0   2    2.60    0.40
   4   0   2    2.10    0.40
   4   0   2    4.10    2.80
  -5   0  -2  183.88    6.30
   5   0   2  170.48   11.80
   5   0   2  177.18    6.30
   5   0   2  177.28    6.20
  -6   0  -2   28.80    1.50
   6   0   2   26.10    1.60
   6   0   2   27.40    1.50
   6   0   2   29.90    6.30
  -7   0  -2   24.80    1.70
  -7   0  -2   26.00    1.60
   7   0   2   24.20    2.70
   7   0   2   18.50    6.30
   7   0   2   26.20    1.60
   7   0   2   25.50    1.70
  -8   0  -2  443.66   15.70
  -8   0  -2  462.65   15.40
   8   0   2  451.05   25.10
   8   0   2  435.96   15.50
   8   0   2  459.65   16.80
   8   0   2  450.35   15.70
  -9   0  -2   66.79    3.40
  -9   0  -2   68.29    3.30
   9   0   2   66.79    3.40
   9   0   2   70.49    4.20
   9   0   2   69.69   11.90
   9   0   2   71.79    4.20
 -10   0  -2    1.40    0.50
 -10   0  -2    2.20    0.60
  10   0   2    1.20    0.90
  10   0   2    1.60    0.60
  10   0   2    0.60    0.80
 -11   0  -2    3.70    1.10
  11   0   2    2.60    0.70
  11   0   2    3.70    1.10
  11   0   2    5.20    1.00
 -12   0  -2   13.90    1.00
  12   0   2   12.20    1.40
  12   0   2   12.90    1.00
  12  -1  -2   75.89    3.60
  12  -1  -2   80.69    3.50
 -12   1   2   72.69    3.10
  11  -1  -2   56.19    3.00
  11  -1  -2   54.19    3.30
 -11   1   2   56.49    3.10
  10  -1  -2   16.20    1.60
  10  -1  -2   15.20    1.90
  10  -1  -2   16.70    1.60
 -10   1   2   15.50    1.50
   9  -1  -2   75.79    3.70
   9  -1  -2   79.59    3.90
   9  -1  -2   75.09   16.60
   9  -1  -2   77.49    4.20
   9  -1  -2   87.59   10.30
  -9   1   2   74.59    3.70
   8  -1  -2   33.90    2.20
   8  -1  -2   38.10    7.00
   8  -1  -2   35.30    2.10
   8  -1  -2   18.40   17.10
   8  -1  -2   31.80    2.10
  -8   1   2   32.50    2.10
  -8   1   2   35.70    1.90
   7  -1  -2  228.48   24.80
   7  -1  -2  270.37   10.00
   7  -1  -2  283.97   15.60
  -7   1   2  279.77    9.50
   6  -1  -2    2.50    0.60
   6  -1  -2    9.20   11.40
   6  -1  -2    0.40    3.00
  -6   1   2    2.30    0.50
   5  -1  -2  174.58    6.00
   5  -1  -2  175.98   15.90
   5  -1  -2  182.08   10.90
   5  -1  -2  156.18    5.70
   4  -1  -2   -4.70   11.00
   3  -1  -2  782.52   39.30
   3  -1  -2  851.31   26.60
   2  -1  -2  404.56   13.10
   1  -1  -2   13.20    0.60
   1  -1  -2   13.00    0.70
   1  -1  -2   12.60    0.70
   0  -1  -2   52.49    1.90
   0  -1  -2   54.39    2.10
   0   1   2   53.59    1.90
   0   1   2   51.29    5.50
  -1  -1  -2   11.90    0.60
  -1  -1  -2   12.60    0.80
   1   1   2   11.50    0.60
   1   1   2   12.90    2.70
  -2  -1  -2   31.80    1.20
   2   1   2   29.20    1.30
   2   1   2   30.60    1.30
  -3  -1  -2   82.49    3.00
   3   1   2   83.09    3.10
   3   1   2   83.09    6.50
   4   1   2  232.98   12.50
   5   1   2 1461.15   51.79
   5   1   2 1338.17   53.79
  -6  -1  -2   32.00    1.60
   6   1   2   29.10    1.70
   6   1   2   42.60    7.20
  -7  -1  -2    8.30    0.80
  -7  -1  -2    9.40    1.00
   7   1   2    9.60    1.00
   7   1   2    9.70    1.10
   7   1   2   13.10    2.10
   7   1   2    9.70    1.00
   7   1   2    9.60    5.70
  -8  -1  -2    0.30    0.40
  -8  -1  -2    1.30    0.60
   8   1   2    2.10    6.30
   8   1   2    0.50    0.40
   8   1   2    0.60    0.90
   8   1   2   -0.10    0.40
   8   1   2    1.30    0.80
  -9  -1  -2   49.00    2.50
  -9  -1  -2   46.30    2.70
   9   1   2   62.49   12.70
   9   1   2   46.90    2.70
   9   1   2   49.50    3.40
   9   1   2   47.40    3.40
 -10  -1  -2    6.00    1.00
  10   1   2    2.20    0.90
  10   1   2    4.30    1.10
  10   1   2    4.70    1.00
 -11  -1  -2   14.50    1.20
  11   1   2   13.50    1.60
  11   1   2   13.00    1.20
  11   1   2   16.70    1.40
  12   1   2    3.60    0.80
  12   1   2    3.40    0.60
  12  -2  -2    5.80    1.00
  12  -2  -2    4.60    0.80
  11  -2  -2    1.90    0.70
  11  -2  -2    3.30    1.00
 -11   2   2    3.70    0.80
  10  -2  -2   10.10    2.00
  10  -2  -2    9.30    1.70
  10  -2  -2    0.60    6.50
  10  -2  -2    8.70   12.50
 -10   2   2   11.00    1.60
   9  -2  -2   30.90    2.20
   9  -2  -2   29.70    2.00
   9  -2  -2   22.20    8.00
   9  -2  -2   33.10    2.50
   9  -2  -2   30.10    2.10
  -9   2   2   31.10    1.90
  -9   2   2   31.00    2.10
   8  -2  -2  252.87   10.10
   8  -2  -2  297.47   10.40
   8  -2  -2  285.57   10.10
   8  -2  -2  289.17   17.90
  -8   2   2  283.27    9.90
  -8   2   2  271.37   10.30
   7  -2  -2    2.10    0.70
   7  -2  -2    0.70    4.40
  -7   2   2    1.30    0.50
   6  -2  -2   84.39    3.70
   6  -2  -2   90.39    3.60
   6  -2  -2   83.09    8.50
  -6   2   2   87.99    3.50
   5  -2  -2    8.30    0.60
   5  -2  -2    7.00    0.80
   5  -2  -2    8.60    0.90
   5  -2  -2   -6.40   16.30
   5  -2  -2    6.60    0.70
  -5   2   2    6.70    0.70
   4  -2  -2  306.37   10.30
   4  -2  -2  300.67   10.10
   3  -2  -2   28.30    1.30
   3  -2  -2   28.70    1.50
   3  -2  -2   30.10    1.40
  -3   2   2   26.50    8.30
  -3   2   2   29.70    1.30
   2  -2  -2    9.00    0.70
   2  -2  -2   10.70    0.70
   2  -2  -2    9.40    0.80
  -2   2   2   18.20    5.70
  -2   2   2    9.20    0.60
   1  -2  -2  245.08    8.00
   1  -2  -2  225.08    8.10
  -1   2   2  257.87   13.30
   0   2   2  920.81   34.40
   1   2   2 1382.96   48.70
   2   2   2 9999.00  320.77
   3   2   2  876.51   28.70
   3   2   2  905.61   33.60
  -4  -2  -2   37.80    1.70
   4   2   2   40.70    1.80
   4   2   2   42.80    5.90
   4   2   2   35.50    2.10
   4   2   2   41.00    1.60
  -5  -2  -2   37.00    1.70
   5   2   2   31.60    5.90
   5   2   2   35.80    1.80
   5   2   2   33.90    9.70
  -6  -2  -2   43.80    2.00
   6   2   2   52.19   12.90
   6   2   2   41.60    2.20
   6   2   2   40.40    2.60
   6   2   2   41.80    2.40
   6   2   2   43.20    7.50
  -7  -2  -2   46.10    2.20
  -7  -2  -2   38.80    2.40
   7   2   2   39.30    2.40
   7   2   2   37.00   10.60
   7   2   2   44.60    2.40
   7   2   2   56.39   24.90
   7   2   2   42.20    2.30
   7   2   2   45.40    2.90
   7   2   2   45.50    3.10
  -8  -2  -2   15.60    1.40
  -8  -2  -2   15.60    1.20
   8   2   2   15.00    1.40
   8   2   2   11.80    1.70
   8   2   2   13.60    7.40
   8   2   2   16.50    1.90
  -9  -2  -2    6.50    0.90
  -9  -2  -2    7.50    1.10
   9   2   2    8.70    1.70
   9   2   2    4.10    1.20
   9   2   2    5.30    1.10
 -10  -2  -2    3.20    0.70
  10   2   2    3.20    1.00
  10   2   2    1.50    0.80
  10   2   2    2.60    0.90
 -11  -2  -2    0.00    0.30
  11   2   2    0.20    0.60
  11   2   2    1.00    0.60
  11   2   2    0.60    0.70
  12   2   2   15.70    1.50
  12   2   2   20.30    1.50
  12  -3  -2    7.90    1.30
  12  -3  -2    5.80    0.80
 -12   3   2    7.60    0.70
  11  -3  -2   16.60    1.50
  11  -3  -2   18.10    1.60
 -11   3   2   18.80    1.50
  10  -3  -2   20.60    1.80
  10  -3  -2   20.70    1.90
  10  -3  -2   20.80    1.80
  10  -3  -2   27.90    9.40
 -10   3   2   22.10    1.70
 -10   3   2   18.70    1.50
   9  -3  -2   72.89    3.70
   9  -3  -2   74.09   11.80
   9  -3  -2   66.79    3.40
  -9   3   2   68.49    3.60
  -9   3   2   67.89    3.30
   8  -3  -2   10.70    1.10
   8  -3  -2   10.70    1.10
   8  -3  -2   18.80    6.90
  -8   3   2   12.10    1.20
  -8   3   2   10.10    1.10
   7  -3  -2  416.06   14.20
   7  -3  -2  395.16   22.80
  -7   3   2  415.76   15.60
  -7   3   2  416.66   14.20
   6  -3  -2  223.28    7.80
   6  -3  -2  201.38    7.60
  -6   3   2  225.48    7.80
   5  -3  -2  650.63   21.40
   5  -3  -2  641.14   21.10
   4  -3  -2    9.40    1.00
   4  -3  -2   10.10    0.80
   4  -3  -2    9.00    0.80
   4  -3  -2    9.10    0.80
  -4   3   2   -5.40   10.90
  -4   3   2   11.60    0.80
   3  -3  -2    7.60    0.90
   3  -3  -2    8.20    0.70
   3  -3  -2    8.00    0.70
   3  -3  -2    9.00    0.70
  -3   3   2    7.10    7.50
  -3   3   2    9.30    0.70
   2  -3  -2  461.55   15.20
  -2   3   2  442.96   22.00
   1  -3  -2   35.10    1.70
   1  -3  -2   35.20    1.50
  -1   3   2   31.60    5.90
  -1   3   2   33.80    1.50
   0   3   2 1691.63   60.19
   1   3   2  213.58    7.10
   1   3   2  214.58   12.30
   2   3   2 1889.21   66.29
   3   3   2  239.38    9.70
   3   3   2  255.67    8.50
   3   3   2  289.37   14.60
  -4  -3  -2   65.09    2.60
   4   3   2   63.39    2.90
   4   3   2   66.29    2.90
   4   3   2   63.59    7.60
  -5  -3  -2   95.79    3.60
   5   3   2   91.19    9.60
  -6  -3  -2   16.10    1.10
   6   3   2   12.30    1.30
   6   3   2   15.90    1.60
   6   3   2   19.30    3.10
   6   3   2   18.40    9.60
   6   3   2   12.80    6.10
  -7  -3  -2    4.90    0.70
   7   3   2   11.60   10.40
   7   3   2   -0.60    6.10
   7   3   2    4.70    1.20
   7   3   2    4.50    1.30
   7   3   2    4.60    0.90
   7   3   2    4.30    0.90
  -8  -3  -2   66.19    3.00
   8   3   2   68.19    3.50
   8   3   2   67.39    4.10
   8   3   2   68.49    9.40
   8   3   2   74.69    8.40
   8   3   2   63.89    3.50
   8   3   2   67.89    4.10
  -9  -3  -2   33.00    2.40
  -9  -3  -2   29.50    1.70
   9   3   2   27.80    2.10
   9   3   2   25.80    2.50
   9   3   2   29.10    2.60
 -10  -3  -2    6.40    1.00
  10   3   2    5.60    1.20
  10   3   2    5.20    1.40
  10   3   2    4.30    0.90
  11   3   2    0.30    0.70
  11   3   2    0.50    0.50
  11   3   2   -0.10    0.60
  12  -4  -2   28.80    1.70
  12  -4  -2   30.60    1.60
 -12   4   2   30.50    1.70
  11  -4  -2   49.99    2.80
 -11   4   2   52.79    2.80
  10  -4  -2   71.19   13.20
  10  -4  -2   81.09    4.00
  10  -4  -2   82.59    4.10
 -10   4   2   85.59    4.10
 -10   4   2   72.19    4.70
   9  -4  -2   36.40    2.30
   9  -4  -2   42.90    2.60
  -9   4   2   36.10    2.30
  -9   4   2   33.30    2.40
   8  -4  -2   -4.00    7.00
   8  -4  -2    0.80    0.50
  -8   4   2    0.50    0.50
  -8   4   2    0.80    0.60
   7  -4  -2   21.40    1.50
  -7   4   2   23.10    1.60
  -7   4   2   26.00    1.90
   6  -4  -2   13.80    1.10
   6  -4  -2   15.60    1.10
  -6   4   2   13.20    1.40
  -6   4   2   15.40    1.30
   5  -4  -2    4.40    0.80
   5  -4  -2    3.50    0.60
   5  -4  -2    3.50    0.80
   5  -4  -2    4.90    0.70
  -5   4   2    5.50    0.80
  -5   4   2   21.80   20.20
   4  -4  -2    5.00    0.80
   4  -4  -2    3.90    0.70
   4  -4  -2    4.60    0.70
   4  -4  -2    3.50    0.80
  -4   4   2    3.90    0.60
  -4   4   2    0.30    9.90
   3  -4  -2   15.90    1.10
   3  -4  -2   15.30    1.10
   3  -4  -2   18.00    1.40
  -3   4   2   13.60    1.00
  -3   4   2   12.60    8.30
   2  -4  -2  412.86   14.30
   2  -4  -2  443.86   15.00
   1  -4  -2  456.85   14.70
   1  -4  -2  406.06   14.70
  -1   4   2  470.75   22.00
   0   4   2  502.15   23.40
  -1  -4  -2   63.39    2.40
   1   4   2   58.19    2.30
   1   4   2   60.69    8.10
  -2  -4  -2   47.20    2.00
   2   4   2   40.90    2.30
   2   4   2   53.39    7.30
   2   4   2   49.70    2.00
   3   4   2  404.96   13.30
   3   4   2  445.86   22.60
   3   4   2  408.86   13.80
   3   4   2  401.56   13.80
  -4  -4  -2    1.50    0.40
   4   4   2   -1.20    4.20
   4   4   2    1.40    0.80
   4   4   2    1.90    0.40
  -5  -4  -2  252.77    8.60
   5   4   2  236.78    8.70
   5   4   2  244.38    8.80
   5   4   2  252.57   16.00
   5   4   2  259.47    9.70
   5   4   2  257.17   10.30
  -6  -4  -2    2.40    0.50
   6   4   2    8.60    5.80
   6   4   2    1.70    0.70
   6   4   2    4.40    0.80
   6   4   2    3.90    0.70
   6   4   2   -2.00    8.30
   6   4   2    2.80    0.80
   6   4   2    3.20    1.00
  -7  -4  -2  152.48    5.80
   7   4   2  154.08    6.50
   7   4   2  150.88    6.10
   7   4   2  148.69   12.00
   7   4   2  158.78    7.40
   7   4   2  159.18    7.90
  -8  -4  -2   12.70    1.00
   8   4   2   12.30    1.40
   8   4   2    9.90    1.80
   8   4   2   15.70    2.40
  -9  -4  -2   59.59    3.00
   9   4   2   74.39    4.80
   9   4   2   71.69    4.40
  10   4   2  107.29    5.10
  10   4   2  108.39    5.30
  10   4   2   99.49    4.60
  11   4   2    6.00    1.10
  11   4   2    4.60    0.80
  12  -5  -2    0.40    0.40
 -12   5   2    0.40    0.50
  11  -5  -2    1.20    0.60
  11  -5  -2    1.80    0.70
 -11   5   2    1.70    0.80
  10  -5  -2   20.60    1.70
  10  -5  -2   21.30    1.70
  10  -5  -2   13.00   15.90
 -10   5   2   18.20    1.70
   9  -5  -2  152.68   18.50
   9  -5  -2  142.89    6.20
  -9   5   2  156.28    6.60
  -9   5   2  166.58    6.50
   8  -5  -2  218.48   21.00
   8  -5  -2  202.18    7.70
  -8   5   2  207.08    8.10
  -8   5   2  188.28    9.00
   7  -5  -2  319.57   12.10
   7  -5  -2  349.27   12.00
   7  -5  -2  359.96   25.10
  -7   5   2  347.67   12.60
  -7   5   2  351.56   12.30
   6  -5  -2  133.89    5.80
   6  -5  -2  139.09    5.50
   6  -5  -2  138.89    6.00
   6  -5  -2  144.09    6.10
   6  -5  -2  139.69    5.60
  -6   5   2  156.18    5.80
  -6   5   2  147.89    6.00
   5  -5  -2  106.59    4.80
   5  -5  -2  113.79    4.40
   5  -5  -2  107.79    4.70
   5  -5  -2  112.99    4.50
  -5   5   2  102.59    5.00
  -5   5   2   99.09   21.10
  -5   5   2  118.89    4.50
   4  -5  -2   17.10    1.60
   4  -5  -2   16.00    1.20
   4  -5  -2   17.40    1.20
   4  -5  -2   18.60    1.40
  -4   5   2   21.50   12.60
  -4   5   2   15.70    1.20
   3  -5  -2  566.04   20.20
   3  -5  -2  622.54   20.40
  -3   5   2  655.13   31.60
   2  -5  -2  102.99    4.40
   2  -5  -2  107.49    4.10
  -2   5   2  102.59   11.80
  -2   5   2  112.19    4.10
   1  -5  -2   23.30    1.40
   1  -5  -2   22.20    1.30
   1  -5  -2   23.30    1.70
  -1   5   2   21.40    1.20
  -1   5   2   22.80    6.60
   0   5   2  813.42   35.00
   1   5   2  311.67   17.70
   1   5   2  297.17   10.10
   2   5   2  424.76   21.80
  -3  -5  -2    3.50    0.60
   3   5   2    2.60    1.10
   3   5   2    2.60    4.50
  -4  -5  -2   10.10    0.80
   4   5   2   10.00    1.30
   4   5   2   10.20    5.40
  -5  -5  -2  176.38    6.30
   5   5   2  173.98    6.80
   5   5   2  175.18    6.40
   5   5   2  168.18    7.30
   5   5   2  172.78    7.00
   5   5   2  177.38    7.70
   5   5   2  169.38   13.60
  -6  -5  -2   60.39    2.80
   6   5   2   60.59    9.50
   6   5   2   61.29    3.20
   6   5   2   64.19    4.00
   6   5   2   79.49    9.10
   6   5   2   63.59    3.20
   6   5   2   64.89    3.80
  -7  -5  -2  131.29    5.20
   7   5   2  146.89    6.80
   7   5   2  143.19    6.60
   7   5   2  128.09    5.80
  -8  -5  -2   15.50    1.20
   8   5   2   12.70    2.10
   8   5   2   14.90    1.30
   8   5   2   16.90    2.40
   8   5   2   10.80    1.40
   9   5   2   36.70    2.80
   9   5   2   30.90    2.70
   9   5   2   35.20    2.30
  10   5   2  158.78    7.70
  10   5   2  136.49    5.80
  10   5   2  138.39    6.40
  11   5   2   31.20    2.20
  11   5   2   32.30    1.80
  11  -6  -2    1.00    0.50
 -11   6   2    2.00    0.60
  10  -6  -2  119.49    5.20
  10  -6  -2  118.09    5.10
 -10   6   2  121.39    5.30
   9  -6  -2    2.10   12.60
  -9   6   2   23.10    1.90
  -9   6   2   23.20    2.00
   8  -6  -2   49.50    2.70
   8  -6  -2   32.60   12.80
  -8   6   2   59.49    3.30
  -8   6   2   54.59    3.00
   7  -6  -2   41.80    2.50
   7  -6  -2   28.40   12.50
   7  -6  -2   41.80    2.30
   7  -6  -2   41.50    2.70
  -7   6   2   38.90    2.60
  -7   6   2   42.00    2.50
   6  -6  -2    8.90    1.90
   6  -6  -2    8.30    1.50
   6  -6  -2    9.90    1.10
   6  -6  -2    7.40    0.90
  -6   6   2    8.10    1.20
  -6   6   2    7.20    1.10
   5  -6  -2  100.69    4.10
   5  -6  -2   97.39    4.60
   5  -6  -2   99.59    4.40
   5  -6  -2  104.89    5.40
   5  -6  -2   95.79    4.80
  -5   6   2   87.29   23.10
  -5   6   2  106.39    4.30
  -5   6   2  102.09    4.60
   4  -6  -2   16.80    1.90
   4  -6  -2   19.20    1.40
   4  -6  -2   16.60    1.20
   4  -6  -2   17.80    1.70
  -4   6   2   18.00    1.30
  -4   6   2   18.30   11.90
  -4   6   2   18.90    1.50
   3  -6  -2  119.39    5.00
   3  -6  -2  118.19    4.60
   3  -6  -2  112.09    4.80
  -3   6   2  107.69    4.40
  -3   6   2   95.19   14.00
   2  -6  -2    2.70    1.00
   2  -6  -2    2.70    0.60
  -2   6   2    1.30    6.70
  -2   6   2    2.80    0.60
   1  -6  -2   13.80    1.10
   1  -6  -2   17.40    1.80
  -1   6   2   14.80    1.00
  -1   6   2   15.50    7.80
   0  -6  -2    5.60    0.70
   0   6   2    5.70    0.60
   0   6   2    9.40    6.10
  -1  -6  -2  226.18    7.60
   1   6   2  211.38   15.60
   1   6   2  208.78    7.40
  -2  -6  -2  139.49    5.00
   2   6   2  149.59   12.80
   2   6   2  128.69    4.80
  -3  -6  -2  147.79    5.50
   3   6   2  148.89   13.00
  -4  -6  -2   59.29    2.70
   4   6   2   58.49    3.60
   4   6   2   56.29    3.60
   4   6   2   62.19    3.10
   4   6   2   68.19    9.70
  -5  -6  -2   42.00    2.20
   5   6   2   43.10    3.20
   5   6   2   41.30    2.90
   5   6   2   56.69   10.50
   5   6   2   46.20    2.10
   5   6   2   42.50    2.60
   5   6   2   42.40    2.40
   5   6   2   43.40    2.50
  -6  -6  -2   63.99    2.90
   6   6   2   59.79    3.30
   6   6   2   63.49    4.00
   6   6   2   61.99    4.50
   6   6   2   72.19    3.70
  -7  -6  -2  290.07   10.30
   7   6   2  306.27   12.10
   7   6   2  293.37   11.70
   7   6   2  289.47   10.80
   7   6   2  289.07   11.00
  -8  -6  -2   22.30    1.50
   8   6   2   23.50    1.70
   9   6   2   39.00    2.90
   9   6   2   33.50    2.30
   9   6   2   37.00    2.80
  10   6   2   18.80    1.50
  11  -7  -2   13.30    1.10
 -11   7   2   14.60    1.20
  10  -7  -2   10.20    1.20
  10  -7  -2   12.00    1.00
 -10   7   2   10.70    1.20
  -9   7   2   17.70    1.70
   8  -7  -2   58.79    3.00
   8  -7  -2   51.29   16.50
  -8   7   2   59.19    3.40
  -8   7   2   56.09    3.20
   7  -7  -2  -18.10   13.40
   7  -7  -2    1.70    0.70
  -7   7   2    1.50    0.80
  -7   7   2    2.60    0.80
   6  -7  -2  111.89    5.60
   6  -7  -2  116.69    4.80
   6  -7  -2  117.09    5.20
  -6   7   2  124.99    5.20
  -6   7   2  111.79    6.00
   5  -7  -2    0.30    0.80
   5  -7  -2    1.40    1.30
   5  -7  -2    0.80    0.50
  -5   7   2    0.40    0.50
  -5   7   2    4.20   19.40
  -5   7   2   -0.30    0.40
   4  -7  -2   22.50    2.60
   4  -7  -2   24.90    1.90
   4  -7  -2   27.90    1.60
   4  -7  -2   26.20    1.90
  -4   7   2   29.00    2.00
  -4   7   2   27.20   15.40
  -4   7   2   28.20    2.20
  -4   7   2   26.70    2.20
   3  -7  -2    8.40    1.00
   3  -7  -2    7.80    1.20
   3  -7  -2    6.30    1.00
  -3   7   2    6.40    0.90
  -3   7   2   18.20   10.10
  -3   7   2    9.40    1.10
   2  -7  -2   83.29    4.50
   2  -7  -2   90.79    3.80
  -2   7   2   87.49    3.60
  -2   7   2   63.19   11.60
   1  -7  -2  111.99    4.50
  -1   7   2  110.79    4.30
  -1   7   2   93.09   13.70
   0  -7  -2    3.70    0.70
   0   7   2    5.10    0.70
   0   7   2   -0.10    5.90
   1   7   2   11.60    6.50
   1   7   2    7.00    0.60
   2   7   2   -9.20    5.50
  -3  -7  -2    7.70    1.00
   3   7   2    8.50    1.70
   3   7   2    8.30    6.00
   3   7   2    8.90    1.30
  -4  -7  -2  118.79    4.60
  -4  -7  -2  108.09    4.90
   4   7   2  112.49    5.80
   4   7   2  120.29    5.00
   4   7   2  116.99   12.50
   4   7   2  115.99    5.20
   4   7   2  115.09    5.10
   4   7   2  122.39    5.60
  -5  -7  -2   30.80    1.80
   5   7   2   26.60    6.30
   5   7   2   33.80    2.70
   6   7   2   29.10    2.80
   6   7   2   26.80    2.10
   6   7   2   33.30    2.70
   6   7   2   29.80    2.20
  -7  -7  -2    2.50    0.50
   7   7   2    2.10    1.00
   7   7   2    3.00    0.80
   7   7   2    2.90    0.90
   7   7   2    2.70    1.20
   8   7   2    0.60    0.90
   8   7   2    0.80    0.50
   8   7   2    1.10    0.80
   8   7   2    0.30    0.60
   9   7   2    3.20    1.10
   9   7   2    4.80    1.00
  10   7   2   38.70    2.20
  10   7   2   39.80    2.50
 -10   8   2   35.20    2.20
   8  -8  -2   11.10   19.40
   8  -8  -2    8.30    0.90
  -8   8   2    7.70    1.40
  -8   8   2    5.20    1.00
   7  -8  -2   95.79    4.50
   7  -8  -2   80.79   21.40
  -7   8   2   95.79    4.60
  -7   8   2  101.19    4.70
   6  -8  -2   13.80    1.50
   6  -8  -2   13.10    1.40
  -6   8   2   13.20    1.50
   5  -8  -2  285.97   10.40
   5  -8  -2  274.17    9.80
   5  -8  -2  288.47   11.10
   5  -8  -2  253.77   10.80
  -5   8   2  289.97   10.70
  -5   8   2  273.67   35.80
  -5   8   2  260.87   10.10
   4  -8  -2   28.00    1.70
   4  -8  -2   27.10    2.10
   4  -8  -2   25.50    3.50
   4  -8  -2   26.40    1.90
  -4   8   2   25.90    1.80
  -4   8   2   27.20    2.00
  -4   8   2   24.70    1.90
  -4   8   2   29.50   17.50
   3  -8  -2   18.10    1.60
   3  -8  -2   14.60    2.60
   3  -8  -2   15.30    1.40
  -3   8   2  -10.80   12.20
  -3   8   2   18.00    1.50
   2  -8  -2  101.69    4.30
   2  -8  -2   90.99    4.30
  -2   8   2   95.49    4.00
  -2   8   2   97.39    4.50
  -2   8   2   88.59    4.50
  -2   8   2   79.19   14.50
  -2   8   2   88.89    4.40
   1  -8  -2    4.70    0.90
   1  -8  -2    5.30    1.00
  -1   8   2    1.30    7.80
  -1   8   2    5.90    0.90
  -1   8   2    5.30    1.00
  -1   8   2    6.80    1.20
  -1   8   2    7.20    0.90
   0  -8  -2   77.59    3.40
   0   8   2   67.79    3.60
   0   8   2   80.99    3.90
   0   8   2   74.69    3.20
   0   8   2   83.29   13.20
  -1  -8  -2  385.96   13.10
  -1  -8  -2  373.46   15.10
   1   8   2  375.96   23.90
   1   8   2  372.46   13.60
  -2  -8  -2   55.19    2.70
   2   8   2   51.59    3.10
   2   8   2   59.19    3.40
  -3  -8  -2   95.09    4.00
  -3  -8  -2   89.69    4.20
   3   8   2  100.29    4.60
   3   8   2  100.89    4.60
   3   8   2   95.59    4.80
   3   8   2   90.49    5.10
   3   8   2   92.49   12.10
  -4  -8  -2    3.40    0.70
  -4  -8  -2    6.00    1.00
   4   8   2    0.80    1.40
   4   8   2    1.70    6.00
   4   8   2    7.10    1.00
   4   8   2    4.00    1.30
   4   8   2    5.20    1.20
   4   8   2    5.40    1.20
  -5  -8  -2  233.98    9.10
   5   8   2  254.87    9.70
   5   8   2  254.57   10.10
   5   8   2  219.28    9.10
   5   8   2  247.58   10.40
   5   8   2  264.47    9.60
  -6  -8  -2    2.10    0.60
   6   8   2    2.80    1.00
   6   8   2    1.60    0.60
   6   8   2    1.20    0.90
   6   8   2    2.10    1.00
   7   8   2    8.60    1.80
   7   8   2    7.40    1.30
   7   8   2    5.90    1.00
   7   8   2    8.20    1.70
   8   8   2   63.99    3.40
   8   8   2   62.49    3.70
   8   8   2   60.09    3.00
   9   8   2   26.30    1.80
   9   8   2   24.40    2.00
  10  -9  -2   41.30    2.10
 -10   9   2   40.10    2.10
  -9   9   2    1.50    0.60
   8  -9  -2  108.49    4.60
  -8   9   2  115.29    5.00
   7  -9  -2    0.90   26.10
   7  -9  -2   16.40    1.50
  -7   9   2   17.10    1.60
  -7   9   2   17.70    1.70
   6  -9  -2   -5.80   26.80
   6  -9  -2   19.80    1.80
   6  -9  -2   16.80    1.60
   6  -9  -2   16.70    2.10
  -6   9   2   19.10    1.60
  -6   9   2   18.40    1.70
   5  -9  -2   75.89    6.20
   5  -9  -2   72.19    4.00
   5  -9  -2   81.99    4.10
  -5   9   2   84.19    4.30
  -5   9   2   68.19    3.80
  -5   9   2   71.19   28.80
   4  -9  -2    2.10    0.50
   4  -9  -2    1.60    0.60
   4  -9  -2    0.50    0.70
  -4   9   2    0.80    0.60
  -4   9   2    1.10    0.70
  -4   9   2   -0.80   19.80
   3  -9  -2    6.00    1.10
   3  -9  -2    8.10    0.90
  -3   9   2   11.10    1.10
  -3   9   2   10.10    1.10
  -3   9   2  -18.60   14.20
  -3   9   2   11.90    1.30
   2  -9  -2  297.07   10.60
   2  -9  -2  281.77   10.80
  -2   9   2  279.67   10.90
  -2   9   2  279.47   10.30
  -2   9   2  308.57   26.30
  -2   9   2  291.87   10.90
  -2   9   2  287.27   10.40
  -2   9   2  284.87   10.40
   1  -9  -2  220.88    8.40
   1  -9  -2  228.48    8.60
  -1   9   2  209.18   21.20
  -1   9   2  218.78    8.10
  -1   9   2  217.38    8.70
  -1   9   2  212.18    8.10
  -1   9   2  230.08    8.80
  -1   9   2  217.08    8.40
   0  -9  -2    5.00    1.00
   0  -9  -2    4.40    0.90
   0   9   2    4.70    1.00
   0   9   2    4.90    1.10
   0   9   2    5.60    9.00
   0   9   2    4.40    1.00
  -1  -9  -2   94.89    4.20
  -1  -9  -2   98.09    4.40
   1   9   2   98.19    4.80
   1   9   2   93.29    4.60
   1   9   2   97.39    4.60
   1   9   2   78.49   13.20
  -2  -9  -2   82.39    4.00
  -2  -9  -2   81.09    3.80
   2   9   2   82.09   12.60
   2   9   2   90.99    4.60
   2   9   2   90.49    5.10
  -3  -9  -2   69.69    3.20
   3   9   2   65.69    3.90
   3   9   2   66.19    3.70
   3   9   2   70.09    3.30
   3   9   2   67.49   10.70
   3   9   2   70.09    3.90
  -4  -9  -2   31.50    2.10
  -4  -9  -2   30.30    1.80
   4   9   2   30.10    2.60
   4   9   2   31.30    2.30
   4   9   2   30.70    6.60
   4   9   2   33.20    2.00
   4   9   2   28.80    2.00
   4   9   2   29.20    2.30
  -5  -9  -2  244.48    9.00
  -5  -9  -2  239.98    9.20
   5   9   2  260.87    9.80
   5   9   2  244.68    9.00
   5   9   2  255.17   10.30
   5   9   2  254.17    9.80
   6   9   2    1.40    1.00
   6   9   2    0.30    0.60
   6   9   2    2.60    0.80
   7   9   2   12.60    1.90
   7   9   2   10.90    1.60
   7   9   2    9.70    1.30
   8   9   2    6.80    1.50
   8   9   2    8.20    0.90
   9   9   2   13.30    1.30
   9   9   2   13.60    1.50
  -9  10   2    7.90    0.90
   8 -10  -2    5.00    0.60
  -8  10   2    3.00    0.70
   7 -10  -2    6.80    1.10
  -7  10   2    5.70    1.00
   6 -10  -2    3.20    0.90
  -6  10   2    5.40    1.00
   5 -10  -2  123.39    5.60
   5 -10  -2  135.69    5.80
  -5  10   2  121.39    5.40
  -5  10   2  116.29    5.40
   4 -10  -2   87.39    4.40
   4 -10  -2   85.59    4.30
  -4  10   2   71.09   27.70
  -4  10   2   86.59    4.10
  -4  10   2   85.39    4.10
   3 -10  -2   86.39    4.30
   3 -10  -2   87.59    4.20
  -3  10   2   83.39    4.00
  -3  10   2   82.69    3.80
  -3  10   2   77.99    4.10
  -3  10   2   55.39   18.10
   2 -10  -2   13.90    1.60
  -2  10   2   15.60    1.60
  -2  10   2   -0.70   13.40
  -2  10   2   15.40    1.40
  -2  10   2   15.60    2.00
  -2  10   2   14.40    1.20
   1 -10  -2   20.50    1.80
   1 -10  -2   18.30    1.70
  -1  10   2   18.10    1.80
  -1  10   2   17.40    1.50
  -1  10   2   18.20   11.70
  -1  10   2   18.70    1.70
   0 -10  -2    3.30    0.90
   0 -10  -2    3.40    0.90
   0  10   2    4.50    1.10
   0  10   2   21.10   10.00
   0  10   2    3.50    0.80
   0  10   2    5.40    1.10
  -1 -10  -2   13.30    1.40
   1  10   2   12.90    1.40
   1  10   2   14.50    1.90
   1  10   2   14.70    9.70
   1  10   2   14.60    1.60
  -2 -10  -2   88.19    4.00
  -2 -10  -2   92.79    4.30
   2  10   2   76.19   12.60
   2  10   2   89.79    4.60
   2  10   2   85.09    4.40
   2  10   2   86.59    4.60
  -3 -10  -2   64.09    3.20
  -3 -10  -2   61.19    3.00
   3  10   2   57.79    3.40
   3  10   2   61.49    3.10
   3  10   2   58.39    3.70
   3  10   2   57.09    3.60
  -4 -10  -2   -0.30    0.30
   4  10   2    0.20    0.80
   4  10   2   -0.30    0.50
   4  10   2   -0.50    1.30
   4  10   2    0.50    0.60
  -5 -10  -2    0.30    0.50
   5  10   2    0.60    0.50
   5  10   2    1.30    1.40
   5  10   2    0.50    0.60
   5  10   2    0.70    0.80
   6  10   2  183.18    7.50
   6  10   2  181.98    7.20
   6  10   2  173.98    7.50
   7  10   2    2.10    1.30
   7  10   2    1.10    0.80
   8  10   2    1.20    1.00
   8  10   2    1.20    0.60
   8  10   2    0.50    0.50
  -8  11   2    1.00    0.40
   7 -11  -2   32.70    2.00
   6 -11  -2    7.60    1.20
  -6  11   2   10.10    1.10
   5 -11  -2    2.60    0.90
  -5  11   2    3.20    0.70
   4 -11  -2    8.10    1.40
   4 -11  -2    6.20    1.00
  -4  11   2    8.60    1.00
  -3  11   2   12.80   18.50
   2 -11  -2   66.59    3.60
   2 -11  -2   66.19    3.70
  -2  11   2   67.09    3.30
  -2  11   2   59.99   17.80
  -2  11   2   70.39    3.70
   1 -11  -2   24.90    2.10
   1 -11  -2   26.90    2.00
  -1  11   2   23.30    2.10
  -1  11   2   26.90   14.10
  -1  11   2   29.00    2.20
  -1  11   2   27.60    1.90
   0 -11  -2   35.00    2.50
   0 -11  -2   36.60    2.30
   0  11   2   33.80    2.60
   0  11   2   28.90   12.30
   0  11   2   33.20    2.40
   0  11   2   39.80    2.60
  -1 -11  -2   98.29    4.60
  -1 -11  -2   92.19    4.40
   1  11   2   91.09    4.70
   1  11   2  100.79    4.70
   1  11   2  103.69    4.90
   1  11   2   84.69   14.60
  -2 -11  -2   15.00    1.50
   2  11   2   14.70    2.00
   2  11   2   13.20    1.80
   2  11   2   10.80    9.50
   2  11   2   13.90    2.00
  -3 -11  -2   58.49    3.00
  -3 -11  -2   49.90    3.00
   3  11   2   56.99    3.40
   3  11   2   50.59    3.10
   3  11   2   56.39    2.90
   3  11   2   55.39    3.30
  -4 -11  -2   14.40    1.30
   4  11   2   11.20    1.70
   4  11   2   12.20    1.70
   4  11   2   12.50    1.10
   4  11   2   12.20    1.80
  -5 -11  -2   25.90    1.60
   5  11   2   23.60    2.00
   5  11   2   24.10    1.40
   5  11   2   20.90    1.90
   5  11   2   19.50    1.80
   6  11   2    3.10    1.10
   6  11   2    3.60    1.00
   6  11   2    2.90    0.90
   7  11   2   38.10    2.10
   7  11   2   35.70    2.10
   7  11   2   34.00    1.90
  -7  12   2    9.50    0.90
   6 -12  -2    0.80    0.50
  -6  12   2    1.90    0.40
   5 -12  -2   38.00    2.40
   5 -12  -2   39.80    2.20
  -5  12   2   39.90    1.90
   4 -12  -2   36.10    2.40
   3 -12  -2   71.99    3.80
   2 -12  -2    7.70    1.40
  -2  12   2    6.60    1.10
  -2  12   2    7.20    0.90
   1 -12  -2   59.39    3.40
  -1  12   2   67.79    3.50
  -1  12   2   64.09    3.20
   0 -12  -2   15.50    1.60
   0  12   2   14.10    1.90
   0  12   2   16.70    1.60
   0  12   2   15.20    1.40
  -1 -12  -2   14.00    1.50
   1  12   2   17.20    1.60
   1  12   2   16.30    2.00
   1  12   2   15.20    1.40
   1  12   2   12.40    1.60
  -2 -12  -2   15.00    1.40
   2  12   2   14.70    1.60
   2  12   2   18.00    1.70
   2  12   2   12.70    1.50
   2  12   2   14.80    1.40
  -3 -12  -2   39.80    2.20
   3  12   2   35.30    2.40
   3  12   2   33.90    2.00
   3  12   2   36.30    2.40
   3  12   2   33.30    2.40
  -4 -12  -2    1.20    0.50
   4  12   2    0.10    0.50
   4  12   2    0.50    0.50
   4  12   2    0.30    0.50
   4  12   2    0.00    0.70
   5  12   2    6.10    1.10
   5  12   2    5.60    1.00
   5  12   2    5.20    0.90
   6  12   2  203.58    7.40
   6  12   2  195.08    7.30
   6 -13  -2    1.70    0.50
  -6  13   2    2.40    0.40
   5 -13  -2    4.80    0.80
  -5  13   2    6.90    0.80
  -4  13   2   21.60    1.50
   3 -13  -2   22.00    1.70
  -2  13   2    5.70    0.90
   1 -13  -2   10.10    1.40
  -1  13   2   11.70    1.00
  -1  13   2    7.50    1.10
  -1  13   2   11.80    1.10
   0 -13  -2   -0.10    0.50
   0  13   2    0.20    0.50
   0  13   2    0.50    0.60
   0  13   2    0.60    0.50
  -1 -13  -2   -0.20    0.50
   1  13   2    0.60    0.50
   1  13   2   -0.40    0.40
   1  13   2   -0.30    0.40
   1  13   2    0.30    0.50
  -2 -13  -2    8.40    0.90
   2  13   2   10.60    1.00
   2  13   2    6.00    1.30
   2  13   2    5.50    1.00
   2  13   2    9.50    1.50
  -3 -13  -2   59.39    2.70
   3  13   2   56.19    2.60
   3  13   2   55.69    3.00
   3  13   2   59.19    2.80
   3  13   2   60.09    2.90
  -4 -13  -2   27.90    1.50
   4  13   2   26.90    1.40
   4  13   2   27.00    1.70
   4  13   2   27.40    1.80
   4 -14  -2    3.00    0.60
  -4  14   2    2.40    0.50
   3 -14  -2   11.80    1.10
  -3  14   2   11.30    1.00
   2 -14  -2   14.10    1.20
  -2  14   2   13.30    1.10
   1 -14  -2    5.70    1.00
  -1  14   2    4.90    0.80
   0 -14  -2   21.80    1.50
   0  14   2   22.70    1.30
   0  14   2   19.60    1.40
  -1 -14  -2   22.20    1.40
   1  14   2   21.20    1.30
   1  14   2   19.80    1.30
  -2 -14  -2   21.70    1.30
   2  14   2   19.30    1.30
   2  14   2   19.30    1.30
   3  14  -3   11.30    1.00
   3  14  -3   12.10    1.30
   3  14  -3   12.90    1.10
   3  14  -3   11.50    1.00
   2  14  -3   12.50    1.30
   2  14  -3    9.70    1.00
   2  14  -3   11.10    1.00
  -2 -14   3    9.20    1.00
   1  14  -3   40.40    2.50
   1  14  -3   42.50    2.20
   1  14  -3   42.80    2.30
  -1 -14   3   47.50    2.30
   0  14  -3   13.00    1.10
   0  14  -3   11.40    1.10
   0  14  -3   12.70    1.40
   0 -14   3   15.60    1.20
  -1  14  -3   21.00    1.50
  -1  14  -3   20.00    1.70
   1 -14   3   22.30    1.60
  -2  14  -3    3.00    0.60
   2 -14   3    2.80    0.70
  -3  14  -3   20.80    1.30
   3 -14   3   19.70    1.50
  -4  14  -3   31.60    1.40
   4 -14   3   28.80    1.80
   4 -14   3   25.50    1.70
   5  13  -3    9.20    0.70
   5  13  -3    8.00    1.10
   5  13  -3    8.10    1.20
   4  13  -3   25.20    1.80
   4  13  -3   25.40    1.80
   4  13  -3   24.70    1.60
   4  13  -3   27.40    2.20
   3  13  -3   14.80    1.70
   3  13  -3   17.50    1.40
   3  13  -3   19.10    1.80
   3  13  -3   16.70    1.50
   2  13  -3    0.70    0.70
   2  13  -3    0.90    0.60
   2  13  -3    1.00    0.60
   2  13  -3   -0.30    0.40
  -2 -13   3    0.60    0.50
   1  13  -3    2.20    0.70
   1  13  -3    2.30    0.70
   1  13  -3    2.10    0.70
   1  13  -3    2.30    0.90
  -1 -13   3    3.60    1.30
   0  13  -3   10.80    1.60
   0  13  -3   14.60    1.30
   0  13  -3   12.20    1.50
   0 -13   3   12.50    1.30
  -1  13  -3  111.69    4.80
  -1  13  -3  106.49    5.30
  -1  13  -3  117.69    4.70
   1 -13   3  112.19    5.00
  -2  13  -3    4.30    0.80
  -2  13  -3    4.60    1.20
   2 -13   3    4.50    1.00
  -3  13  -3   15.90    1.30
   3 -13   3   14.10    1.50
   4 -13   3    1.60    0.60
  -5  13  -3    3.10    0.50
   5 -13   3    1.50    0.60
   5 -13   3    1.80    0.60
   6 -13   3    2.40    0.60
   7  12  -3   21.80    1.70
   7  12  -3   21.70    1.40
   7  12  -3   22.60    1.50
   6  12  -3   19.80    1.60
   6  12  -3   18.10    1.40
   6  12  -3   17.60    1.70
   6  12  -3   20.00    1.20
   5  12  -3   41.20    2.50
   5  12  -3   39.80    2.50
   5  12  -3   42.50    2.80
   4  12  -3    6.20    1.10
   4  12  -3    5.40    1.10
   4  12  -3    6.50    1.40
   4  12  -3    5.90    1.00
   3  12  -3   60.59    3.10
   3  12  -3   63.19    3.40
   3  12  -3   65.19    3.90
   3  12  -3   58.59    3.30
   2  12  -3    1.10    0.60
   2  12  -3    1.50    0.70
   2  12  -3    0.40    0.70
   2  12  -3   -0.10    0.50
  -2 -12   3    0.60    0.60
   1  12  -3    2.20    0.80
   1  12  -3    0.50    0.60
   1  12  -3    1.20    0.70
   1  12  -3    2.30    1.00
  -1 -12   3    1.30    0.90
  -1 -12   3    2.20    0.70
   0  12  -3   51.09    2.40
   0  12  -3   50.19    3.00
   0  12  -3   49.20    3.40
   0  12  -3   47.50    2.60
   0  12  -3   48.50    2.80
   0  12  -3   54.19    2.90
   0 -12   3   46.20    2.70
   0 -12   3   51.89    3.00
  -1  12  -3   86.09    4.20
  -1  12  -3   84.99    4.00
  -1  12  -3  101.69    4.20
  -1  12  -3   90.69    4.20
  -1  12  -3   87.09    4.70
   1 -12   3   81.89    4.10
   1 -12   3   88.39    4.40
  -2  12  -3    7.80    1.60
  -2  12  -3    9.70    1.80
  -2  12  -3    9.50    1.10
  -2  12  -3    9.20    1.20
   2 -12   3    9.80    1.50
   2 -12   3    7.10    1.20
  -3  12  -3    4.60    1.20
  -3  12  -3    2.60    0.70
  -3  12  -3    1.00    1.80
   3 -12   3    3.80    1.00
  -4  12  -3    5.60    0.80
   4 -12   3    4.20    1.10
  -5  12  -3   54.69    2.50
   5 -12   3   47.30    3.10
   5 -12   3   53.89    3.00
   6 -12   3   24.30    1.80
   7 -12   3   15.20    1.20
   7 -12   3   14.70    1.20
   8  11  -3    3.50    0.90
   8  11  -3    3.80    1.20
   7  11  -3    0.40    0.40
   7  11  -3    1.00    0.90
   7  11  -3    0.90    1.50
   6  11  -3   29.30    2.00
   6  11  -3   28.10    3.10
   6  11  -3   27.80    2.40
   5  11  -3    2.40    0.70
   5  11  -3    2.90    0.90
   5  11  -3    1.90    1.90
   5  11  -3    1.40    0.80
   4  11  -3  146.29    6.30
   4  11  -3  136.19    5.80
   4  11  -3  147.19    6.80
   4  11  -3  144.49    6.80
   3  11  -3    0.90    0.80
   3  11  -3    2.00    0.70
   3  11  -3    2.70    0.90
   3  11  -3    0.80    0.90
   2  11  -3   31.60    2.30
   2  11  -3   34.40    2.50
   2  11  -3   32.50    2.80
   2  11  -3   32.30    2.20
  -2 -11   3   31.10    1.90
  -2 -11   3   31.60    2.20
   1  11  -3   36.10    2.50
   1  11  -3   37.20    2.50
   1  11  -3   31.40    2.90
   1  11  -3   36.50    2.90
   1  11  -3   36.00    2.40
   1  11  -3   36.20    1.70
  -1 -11   3   38.60    2.20
  -1 -11   3   36.00    2.40
   0  11  -3   71.89    4.10
   0  11  -3   68.59    4.20
   0  11  -3   68.49    3.30
   0  11  -3   63.39    3.50
   0  11  -3   71.79    3.60
   0  11  -3   69.59    3.80
   0 -11   3   66.99    3.40
   0 -11   3   70.99    3.70
  -1  11  -3   20.30    2.20
  -1  11  -3   21.60    1.80
  -1  11  -3   19.50    1.60
  -1  11  -3   21.80    1.90
  -1  11  -3   19.50    1.60
   1 -11   3   22.30    1.70
   1 -11   3   23.80    1.90
  -2  11  -3    5.10    1.00
  -2  11  -3    4.40    0.90
  -2  11  -3    5.30    1.20
  -2  11  -3    7.40    1.00
  -2  11  -3    2.90    1.60
   2 -11   3    4.60    1.00
   2 -11   3    4.20    1.10
  -3  11  -3  132.59    6.40
  -3  11  -3  137.39    6.20
  -3  11  -3  136.09    5.60
  -3  11  -3  144.19    6.50
   3 -11   3  126.89    5.80
   3 -11   3  137.69    6.10
  -4  11  -3   60.69    3.70
  -4  11  -3   68.19    3.20
  -4  11  -3   59.39    4.30
   4 -11   3   61.99    3.80
   4 -11   3   64.79    4.00
  -5  11  -3    3.20    0.70
  -5  11  -3    1.70    0.50
  -5  11  -3   -1.60    2.40
   5 -11   3    1.20    0.70
  -6  11  -3   17.20    1.20
   6 -11   3   15.00    1.60
   6 -11   3   15.30    1.70
  -7  11  -3  163.28    6.00
   7 -11   3  170.98    6.80
   7 -11   3  165.58    7.80
   8 -11   3    1.70    0.50
   8 -11   3    2.40    0.70
   8 -11   3    2.00    0.30
   9  10  -3    3.70    0.90
   9  10  -3    4.10    1.00
   8  10  -3    0.50    0.60
   8  10  -3    1.50    0.50
   8  10  -3    0.50    0.80
   7  10  -3   79.19    4.40
   7  10  -3   80.59    3.40
   7  10  -3   80.69    4.00
   7  10  -3   81.59    3.80
   6  10  -3    1.80    0.70
   6  10  -3    1.40    0.90
   6  10  -3    2.90    0.70
   6  10  -3    3.80    1.20
   5  10  -3    2.70    1.30
   5  10  -3    2.90    0.90
   5  10  -3    3.20    1.40
   4  10  -3    9.40    1.70
   4  10  -3   11.80    1.90
   4  10  -3   10.70    1.40
   4  10  -3   12.30    1.60
   3  10  -3   85.29    4.80
   3  10  -3   84.39    4.10
   3  10  -3   92.39    4.50
   3  10  -3   91.79    5.10
  -3 -10   3   83.29    4.60
   2  10  -3   20.50    2.10
   2  10  -3   17.60    2.20
   2  10  -3   15.80    1.50
   2  10  -3   18.40    1.70
  -2 -10   3   13.90    1.20
   1  10  -3  109.69    5.10
   1  10  -3  110.49    4.30
   1  10  -3  109.19    4.40
   1  10  -3  109.19    5.60
   1  10  -3  105.59    5.00
   1  10  -3  103.89    4.70
  -1 -10   3  107.59    4.60
  -1 -10   3  112.29    5.80
   0  10  -3  112.69    4.90
   0  10  -3  116.79    5.40
   0  10  -3  122.99    5.30
   0  10  -3  108.59    4.80
   0  10  -3  114.79    5.80
   0  10  -3  109.89    4.90
   0 -10   3  108.39    4.80
  -1  10  -3   19.60    2.00
  -1  10  -3   21.50    1.80
  -1  10  -3   16.80    2.00
  -1  10  -3   18.60    1.60
  -1  10  -3   19.30    1.60
   1 -10   3   17.60    1.50
   1 -10   3   19.80    1.70
  -2  10  -3    0.40    0.60
  -2  10  -3    2.70    0.80
  -2  10  -3    0.60    0.50
  -2  10  -3    1.50    0.90
  -2  10  -3    1.00    1.00
   2 -10   3    0.40    0.60
   2 -10   3    1.30    0.60
  -3  10  -3    2.20    0.60
  -3  10  -3    1.40    0.90
  -3  10  -3    0.80    0.60
  -3  10  -3    0.70    1.20
   3 -10   3    1.00    0.60
   3 -10   3    2.40    0.90
  -4  10  -3  251.37   11.30
  -4  10  -3  256.27    9.60
  -4  10  -3  271.37    9.70
  -4  10  -3  263.87   10.60
  -4  10  -3  269.27   10.70
   4 -10   3  264.27   10.10
   4 -10   3  275.77   10.40
  -5  10  -3   12.90    2.60
  -5  10  -3   18.60    1.50
  -5  10  -3   17.50    1.90
  -5  10  -3   19.00    1.50
   5 -10   3   16.50    1.60
   5 -10   3   17.30    1.80
  -6  10  -3    8.20    3.90
  -6  10  -3    2.20    0.70
   6 -10   3    5.10    1.40
   6 -10   3    2.70    0.90
  -7  10  -3   29.10    1.90
   7 -10   3   27.50    2.10
   7 -10   3   32.10    2.40
  -8  10  -3    5.60    1.30
   8 -10   3    7.30    0.70
   8 -10   3    6.40    1.10
   8 -10   3    8.20    0.90
  -9  10  -3  107.29    4.10
   9   9  -3   22.10    1.90
   9   9  -3   22.30    1.70
   9   9  -3   21.00    1.50
   8   9  -3    9.00    1.20
   8   9  -3   11.10    1.50
   8   9  -3   11.40    2.00
   7   9  -3   55.29    3.80
   7   9  -3   56.99    2.70
   7   9  -3   54.49    3.30
   7   9  -3   58.59    3.10
   6   9  -3    4.50    1.00
   6   9  -3    6.80    1.20
   6   9  -3    6.60    1.00
   6   9  -3    5.70    1.30
   5   9  -3   68.39    3.70
   5   9  -3   66.19    4.20
   5   9  -3   68.39    3.80
   5   9  -3   68.49    3.30
   4   9  -3   76.19    4.60
   4   9  -3   82.79    4.20
   4   9  -3   84.49    4.30
   4   9  -3   85.59    3.90
  -4  -9   3   82.39    3.30
   3   9  -3   58.89    4.80
   3   9  -3   47.80    3.80
   3   9  -3   62.39    3.70
  -3  -9   3   57.09    2.50
   2   9  -3    5.70    1.40
   2   9  -3    5.00    0.50
   2   9  -3    3.50    0.70
   2   9  -3    3.80    0.50
   2   9  -3    6.50    1.10
   2   9  -3    4.00    0.60
   2   9  -3    5.10    1.50
   2   9  -3    4.10    0.80
  -2  -9   3    4.90    0.80
   1   9  -3   11.50    1.30
   1   9  -3   13.70    1.70
   1   9  -3    9.90    0.90
   1   9  -3   10.30    1.10
   1   9  -3    8.00    1.60
   1   9  -3   10.60    1.10
  -1  -9   3   10.70    1.90
  -1  -9   3   10.20    1.00
   0   9  -3   16.80    1.40
   0   9  -3   14.00    1.30
   0   9  -3   15.40    1.50
   0   9  -3   15.80    1.50
   0   9  -3   16.70    1.30
   0   9  -3   15.40    1.80
   0  -9   3   15.20    1.40
   0  -9   3   15.30    1.30
  -1   9  -3  121.99    5.90
  -1   9  -3  124.99    5.20
  -1   9  -3  126.09    5.40
  -1   9  -3  119.69    5.40
  -1   9  -3  122.99    5.20
   1  -9   3  122.19    5.10
   1  -9   3  116.49    5.30
  -2   9  -3    0.60    0.80
  -2   9  -3    0.40    0.50
  -2   9  -3    0.20    0.80
  -2   9  -3    0.20    0.40
  -2   9  -3    0.90    0.70
   2  -9   3    0.60    0.40
   2  -9   3    0.60    0.60
  -3   9  -3    0.30    0.50
  -3   9  -3    1.40    0.50
  -3   9  -3    0.40    0.50
  -3   9  -3   -0.50    1.00
   3  -9   3    0.80    0.50
  -4   9  -3  113.69    4.80
  -4   9  -3  106.19    5.30
  -4   9  -3  104.29    4.70
  -4   9  -3  116.99    5.70
  -4   9  -3  107.69    5.70
   4  -9   3  111.59    5.00
   4  -9   3  116.69    5.30
  -5   9  -3   86.89    5.40
  -5   9  -3   84.59    3.70
  -5   9  -3   87.49    4.00
  -5   9  -3   75.29    4.70
   5  -9   3   79.29    4.10
  -6   9  -3    1.20    2.90
  -6   9  -3    4.20    1.00
  -6   9  -3    4.20    0.90
   6  -9   3    4.10    1.30
   6  -9   3    5.30    1.10
   6  -9   3    4.30    1.10
  -7   9  -3   23.20    1.80
   7  -9   3   23.70    2.20
   7  -9   3   22.60    1.90
  -8   9  -3   40.10    2.50
   8  -9   3   44.80    2.50
   8  -9   3   44.90    2.80
  -9   9  -3   59.29    3.00
   9  -9   3   60.99    3.90
   9  -9   3   60.19    2.60
 -10   9  -3    4.10    0.60
  10   8  -3   14.20    1.50
  10   8  -3   14.40    1.30
   9   8  -3    7.50    1.20
   9   8  -3    8.50    0.80
   9   8  -3    6.60    1.30
   8   8  -3  364.26   13.30
   8   8  -3  354.06   12.80
   8   8  -3  370.86   14.00
   7   8  -3    5.50    1.30
   7   8  -3    7.70    1.50
   7   8  -3    4.50    1.30
   6   8  -3    6.20    1.30
   6   8  -3    5.70    1.00
   6   8  -3    5.10    1.30
   6   8  -3    7.20    1.00
   6   8  -3    4.70    1.10
   5   8  -3    0.50    0.60
   5   8  -3    0.10    0.60
   5   8  -3    1.40    0.70
   5   8  -3    1.40    0.80
   5   8  -3    0.60    0.90
   4   8  -3   48.10    2.80
   4   8  -3   46.00    2.80
   4   8  -3   50.59    2.60
   4   8  -3   43.90    2.70
   4   8  -3   42.30    3.20
  -4  -8   3   49.10    2.00
   3   8  -3    1.40    0.90
   3   8  -3    2.00    0.60
   3   8  -3    1.50    0.60
   3   8  -3    3.70    0.90
   3   8  -3    2.80    0.70
   2   8  -3    9.00    1.00
   2   8  -3    8.70    0.60
   2   8  -3    6.40    0.80
   2   8  -3    6.50    0.60
   2   8  -3    8.10    0.80
   2   8  -3    9.70    1.40
   2   8  -3    7.70    1.40
   2   8  -3    7.30    1.10
  -2  -8   3    7.00    0.70
   1   8  -3   36.80    1.90
   1   8  -3   40.40    2.00
   1   8  -3   39.70    2.80
   1   8  -3   39.10    2.50
   1   8  -3   39.50    2.20
   1   8  -3   37.90    2.80
  -1  -8   3   37.60    2.00
   0   8  -3   68.39    3.20
   0   8  -3   66.99    3.40
   0   8  -3   70.59    3.30
   0   8  -3   66.19    3.10
   0  -8   3   68.89    3.50
  -1   8  -3    8.90    1.60
  -1   8  -3    5.60    1.10
  -1   8  -3    8.10    1.20
  -1   8  -3    8.80    1.30
  -1   8  -3    4.70    0.80
   1  -8   3    5.40    0.90
   1  -8   3    6.60    1.00
  -2   8  -3    5.10    0.70
  -2   8  -3    5.40    1.20
  -2   8  -3    3.90    0.80
  -2   8  -3    4.00    1.00
  -2   8  -3    5.40    1.00
   2  -8   3    4.70    0.90
   2  -8   3    4.60    0.90
  -3   8  -3   32.30    2.50
  -3   8  -3   29.30    1.80
  -3   8  -3   33.00    2.50
  -3   8  -3   31.30    2.20
  -3   8  -3   32.20    1.90
   3  -8   3   29.70    2.00
   3  -8   3   35.10    2.30
  -4   8  -3   40.60    2.30
  -4   8  -3   40.70    2.90
  -4   8  -3   42.60    2.40
  -4   8  -3   37.20    4.70
   4  -8   3   41.40    2.70
   4  -8   3   40.80    2.50
  -5   8  -3    8.20    1.50
  -5   8  -3    9.30    0.90
  -5   8  -3    6.60    1.10
  -5   8  -3    6.10    1.90
  -5   8  -3    8.60    1.30
   5  -8   3   10.10    1.70
   5  -8   3    8.70    1.30
  -6   8  -3    2.40    2.60
  -6   8  -3    5.70    1.00
  -6   8  -3    6.40    1.20
   6  -8   3    7.10    1.20
   6  -8   3    6.60    1.40
   6  -8   3   13.40   25.40
   6  -8   3    6.40    1.30
  -7   8  -3  108.19    4.90
  -7   8  -3  105.89    4.90
   7  -8   3  101.59    5.00
   7  -8   3  113.59    5.60
   7  -8   3  139.09   32.30
   8  -8   3  -31.00   35.50
  -9   8  -3    3.20    0.80
   9  -8   3    5.60    1.00
   9  -8   3    3.70    0.70
 -10   8  -3   48.50    2.50
  10  -8   3   47.40    2.10
  11   7  -3   87.99    3.70
  11   7  -3   83.39    3.90
  10   7  -3   29.10    3.20
   9   7  -3  174.18    7.40
   9   7  -3  193.08    8.10
   9   7  -3  174.68    7.40
   9   7  -3  181.58    7.30
   8   7  -3   63.19    3.20
   7   7  -3  131.09    6.50
   7   7  -3  133.59    5.60
   7   7  -3  121.29    5.10
   7   7  -3  126.79    5.90
   7   7  -3  133.29    5.80
   6   7  -3   60.79    3.50
   6   7  -3   66.99    3.50
   6   7  -3   64.69    3.50
   6   7  -3   63.49    4.10
   6   7  -3   69.19    3.40
   5   7  -3  180.88    6.90
   5   7  -3  172.18    7.00
   5   7  -3  167.38    7.60
   5   7  -3  168.38    6.90
   5   7  -3  166.78    6.50
   4   7  -3   31.80    2.10
   4   7  -3   31.10    1.90
   4   7  -3   32.00    2.10
   4   7  -3   34.30    2.60
   4   7  -3   33.20    2.10
  -4  -7   3   35.00    1.50
   3   7  -3    4.80    0.90
   3   7  -3    5.50    1.00
   3   7  -3    5.10    1.40
   3   7  -3    6.10    1.10
   3   7  -3    6.10    0.90
  -3  -7   3    4.80    0.50
   2   7  -3   10.10    0.70
   2   7  -3    8.70    0.60
   2   7  -3   11.60    2.10
   2   7  -3    9.40    0.70
   2   7  -3   12.60    1.90
   2   7  -3    9.70    1.10
  -2  -7   3    8.50    0.70
   1   7  -3   15.10    1.10
   1   7  -3   14.70    1.00
   1   7  -3   11.80    1.50
  -1  -7   3   13.60    1.00
   0   7  -3    4.60    1.80
  -1   7  -3   29.30    1.90
  -1   7  -3   29.30    1.50
   1  -7   3   30.20    1.70
  -2   7  -3  166.88    6.10
  -2   7  -3  161.38    6.50
  -2   7  -3  172.68    6.70
   2  -7   3  171.88    6.30
  -3   7  -3   95.69    4.30
  -3   7  -3   97.29    4.50
  -3   7  -3   96.39    4.00
  -3   7  -3   99.89    4.60
  -3   7  -3   97.39    4.90
   3  -7   3   96.49    4.40
   3  -7   3  105.79    4.40
  -4   7  -3   11.50    1.30
  -4   7  -3   13.00    1.60
  -4   7  -3   12.80    1.20
  -4   7  -3   10.20    1.00
  -4   7  -3   11.80    1.70
   4  -7   3    8.10    1.10
   4  -7   3   11.70    1.20
   4  -7   3    2.00   19.40
  -5   7  -3  567.14   19.80
  -5   7  -3  548.85   18.90
  -5   7  -3  534.35   18.70
   5  -7   3  553.44   19.20
   5  -7   3  552.24   18.90
   5  -7   3  528.65   39.20
  -6   7  -3   82.39    4.00
  -6   7  -3   81.39    3.90
  -6   7  -3   75.39    6.70
   6  -7   3   86.49    4.70
   6  -7   3   27.20   19.50
   6  -7   3   79.79    3.90
   6  -7   3   76.39    4.00
  -7   7  -3   78.69    3.90
  -7   7  -3   73.39    3.70
   7  -7   3   76.19    4.00
   7  -7   3   54.39   21.40
   7  -7   3   74.09    3.80
   7  -7   3   71.49    4.30
   8  -7   3   11.90    2.00
   8  -7   3   19.90   23.00
   8  -7   3   10.10    2.30
  -9   7  -3    1.90    0.70
   9  -7   3    3.20    0.70
   9  -7   3    4.60    1.10
 -10   7  -3    0.20    0.40
  10  -7   3    0.50    0.40
 -11   7  -3   23.00    1.40
  11  -7   3   19.40    1.40
  11   6  -3   50.99    2.60
  11   6  -3   49.90    2.80
  10   6  -3    3.60    1.00
  10   6  -3    6.10    1.10
  10   6  -3    3.40    0.80
   9   6  -3   41.70    2.80
   9   6  -3   42.00    3.20
   9   6  -3   47.70    2.90
   8   6  -3    4.60    0.90
   8   6  -3    6.50    1.20
   8   6  -3    4.30    1.30
   8   6  -3    4.50    1.20
   7   6  -3    2.40    0.60
   7   6  -3    3.50    1.20
   7   6  -3    4.00    1.10
   7   6  -3    2.50    0.90
   7   6  -3    2.50    0.80
   6   6  -3  159.08    6.70
   6   6  -3  156.88    6.10
   6   6  -3  160.78    6.30
   6   6  -3  151.68    7.20
   6   6  -3  168.18    6.60
   5   6  -3    7.70    1.10
   5   6  -3    8.80    1.20
   5   6  -3    5.40    1.10
   5   6  -3    9.80    1.10
   5   6  -3    6.90    1.00
   5   6  -3    7.50    1.60
   4   6  -3   82.39    4.00
   4   6  -3   82.89    4.40
   4   6  -3   83.69    3.50
   4   6  -3   93.89    4.20
   4   6  -3   81.89    3.80
  -4  -6   3   89.49    3.00
  -3  -6   3    9.20    0.60
   2   6  -3   38.90    1.70
   2   6  -3   39.60    1.70
   2   6  -3   41.10    1.60
   2   6  -3   41.10    1.60
  -2  -6   3   40.40    1.70
   1   6  -3   19.30    1.10
   1   6  -3   19.00    1.10
  -1  -6   3   18.80    1.10
   0   6  -3  320.87   11.30
   0   6  -3  339.07   10.80
  -1   6  -3   38.20    1.70
   1  -6   3   37.80    1.80
  -2   6  -3   44.00    2.50
   2  -6   3   38.90   13.50
   2  -6   3   48.60    2.20
  -3   6  -3  186.48    7.10
  -3   6  -3  179.68    6.60
   3  -6   3  176.98    6.70
   3  -6   3  191.28   20.00
  -4   6  -3    1.50    0.60
  -4   6  -3    1.20    0.40
  -4   6  -3    2.90    1.10
  -4   6  -3    2.60    0.70
  -4   6  -3    2.20    0.60
   4  -6   3    3.10    0.70
   4  -6   3   -1.10   11.30
   4  -6   3    2.00    0.60
  -5   6  -3   83.99    4.00
  -5   6  -3   83.49    4.60
  -5   6  -3   88.09    3.80
   5  -6   3   92.19    4.20
   5  -6   3   83.99   14.50
   5  -6   3   86.49    3.90
  -6   6  -3   10.60    2.40
  -6   6  -3   12.00    1.40
  -6   6  -3   10.60    1.20
   6  -6   3   13.50    2.10
   6  -6   3   14.70   13.50
   6  -6   3   13.00    1.30
   6  -6   3   13.10    1.50
  -7   6  -3  117.39    5.20
  -7   6  -3  122.49    5.40
   7  -6   3   84.89   16.60
   7  -6   3  128.19    6.10
   7  -6   3  117.39    5.20
   7  -6   3  120.69    5.40
  -8   6  -3   15.20    1.40
  -8   6  -3   17.80    1.70
   8  -6   3   20.00    2.00
   8  -6   3   34.50   17.50
   8  -6   3   15.90    1.40
   8  -6   3   17.50    1.50
  -9   6  -3   46.30    2.80
   9  -6   3   52.29    3.20
   9  -6   3   46.50    2.50
  10  -6   3    2.60    0.60
  10  -6   3    3.10    0.80
 -11   6  -3    1.70    0.60
  11  -6   3    1.30    0.50
  11  -6   3    1.90    0.40
  11   5  -3    1.10    0.70
  11   5  -3    2.30    0.80
  10   5  -3   67.69    3.50
  10   5  -3   64.89    3.60
  10   5  -3   65.39    3.90
   9   5  -3    4.90    1.60
   9   5  -3    2.90    1.30
   8   5  -3  119.89    5.30
   8   5  -3  119.69    5.00
   8   5  -3  126.59    6.20
   8   5  -3  116.29    5.50
   8   5  -3  122.49    5.40
   7   5  -3  158.28    6.50
   7   5  -3  169.68    6.50
   6   5  -3   81.09    3.50
   6   5  -3   77.49    3.50
   6   5  -3   72.19    3.60
   6   5  -3   73.99    4.10
   6   5  -3   73.29    3.70
   6   5  -3   68.09    3.20
   6   5  -3   72.19    4.00
   5   5  -3    0.70    0.40
   5   5  -3    0.60    0.60
   5   5  -3    0.30    0.50
   5   5  -3    1.30    0.50
   4   5  -3   22.80    1.40
   2   5  -3   94.79    3.20
   2   5  -3   88.29    3.40
   2   5  -3   96.19    3.20
   2   5  -3   90.79    3.20
   2   5  -3   92.69    3.20
  -2  -5   3   92.19    3.30
   1   5  -3   21.70    1.10
   1   5  -3   19.00    1.00
   1   5  -3   21.30    1.10
   1   5  -3   19.40    1.20
  -1  -5   3   22.00    1.00
   0   5  -3  378.46   13.20
   0   5  -3  347.17   11.80
  -1   5  -3    8.10    0.60
  -1   5  -3    8.60    0.90
  -1   5  -3    8.30    0.80
   1  -5   3    8.80    0.70
  -2   5  -3   58.79    2.70
  -2   5  -3   61.59    2.80
  -2   5  -3   59.49    2.40
   2  -5   3   60.19    2.60
   2  -5   3   43.10   10.20
  -3   5  -3   30.70    2.00
  -3   5  -3   26.20    1.50
  -3   5  -3   29.60    1.80
   3  -5   3   28.00    9.20
   3  -5   3   28.60    1.60
  -4   5  -3    7.80    0.90
  -4   5  -3    5.20    1.10
  -4   5  -3    7.20    0.90
   4  -5   3    6.40    7.50
   4  -5   3    7.10    1.00
  -5   5  -3    1.60    0.50
  -5   5  -3    2.90    0.90
  -5   5  -3    2.10    0.70
   5  -5   3    0.70    0.40
   5  -5   3    8.70    8.70
   5  -5   3    1.80    0.60
   5  -5   3    0.70    0.60
  -6   5  -3   52.69    4.50
  -6   5  -3   49.99    2.80
  -6   5  -3   49.80    2.70
   6  -5   3   58.29    3.40
   6  -5   3   52.49    3.30
   6  -5   3   38.30   10.50
   6  -5   3   53.19    2.90
  -7   5  -3   14.80    1.50
  -7   5  -3   15.30    1.40
   7  -5   3   15.00    1.40
   7  -5   3   -3.10   10.90
   7  -5   3   17.10    1.60
   7  -5   3   21.50    2.60
  -8   5  -3   50.89    3.00
  -8   5  -3   53.89    3.00
   8  -5   3   60.39   16.00
   8  -5   3   53.79    3.60
   8  -5   3   51.39    2.70
   8  -5   3   51.59    2.90
  -9   5  -3   39.60    2.90
  -9   5  -3   34.50    2.50
   9  -5   3   42.10    2.90
   9  -5   3   34.20   16.40
   9  -5   3   38.00    2.20
 -10   5  -3    0.60    0.50
  10  -5   3    0.40    0.40
 -11   5  -3    3.10    0.70
  11  -5   3    3.70    0.70
  11  -5   3    3.70    0.90
  12   4  -3   24.50    1.60
  11   4  -3    1.20    0.90
  11   4  -3    1.00    0.60
  10   4  -3   24.30    2.00
  10   4  -3   22.30    2.20
  10   4  -3   21.00    1.80
   9   4  -3    8.00    1.10
   9   4  -3   13.70    1.90
   9   4  -3   10.90    1.90
   9   4  -3   12.30    1.70
   8   4  -3   58.69    3.80
   8   4  -3   61.19    3.20
   8   4  -3   60.19    3.40
   8   4  -3   58.79    3.30
   7   4  -3   22.00    1.70
   7   4  -3   23.60    1.70
   7   4  -3   22.20    2.10
   7   4  -3   23.10    1.90
   7   4  -3   21.20    1.50
   6   4  -3  162.58    6.90
   6   4  -3  165.78    6.80
   6   4  -3  193.38    6.80
   5   4  -3   13.00    1.00
   4   4  -3   60.29    2.60
   2   4  -3  878.81   27.20
   2   4  -3  836.32   27.20
   1   4  -3  352.76   11.90
   1   4  -3  362.56   11.90
   1   4  -3  382.56   11.90
   0   4  -3 1751.32   55.79
  -1   4  -3 1405.56   43.90
   1  -4   3 1320.77   49.80
  -2   4  -3  175.98    6.60
  -2   4  -3  187.38    6.60
  -2   4  -3  191.18    6.30
   2  -4   3  172.58   12.60
  -3   4  -3 2077.49   68.89
   3  -4   3 2234.48   77.19
  -4   4  -3  150.38    5.50
  -4   4  -3  147.69    5.90
  -4   4  -3  151.88    6.00
   4  -4   3  154.58    5.60
   4  -4   3  144.19    5.00
   4  -4   3  129.59   13.50
  -5   4  -3   80.49    3.40
  -5   4  -3   82.09    4.10
  -5   4  -3   74.59    3.70
   5  -4   3   78.39    3.40
   5  -4   3   78.89    2.90
   5  -4   3   76.69   11.50
  -6   4  -3    5.20    0.90
  -6   4  -3    3.40    0.70
   6  -4   3    8.70    7.70
   6  -4   3    3.40    0.90
   6  -4   3    6.00    1.30
   6  -4   3    3.90    0.50
   6  -4   3    4.70    0.90
   7  -4   3    2.40    0.70
   7  -4   3   10.40    9.30
  -8   4  -3   25.70    2.00
  -8   4  -3   23.20    1.90
   8  -4   3   24.40    1.70
   8  -4   3   24.30    1.70
   8  -4   3   27.00    2.40
   8  -4   3   38.30   12.60
  -9   4  -3   17.80    1.50
  -9   4  -3   14.70    1.50
   9  -4   3   19.20    2.00
   9  -4   3   14.80    1.60
   9  -4   3    7.20   12.90
 -10   4  -3   12.20    1.40
  10  -4   3   31.70   15.00
  10  -4   3   13.50    1.20
  10  -4   3   13.40    1.50
 -11   4  -3   26.40    1.90
  11  -4   3   27.40    1.50
  12   3  -3    2.10    0.70
  12   3  -3    1.10    0.50
  11   3  -3   20.40    1.70
  11   3  -3   20.90    1.90
  11   3  -3   20.80    1.70
  10   3  -3    9.60    1.50
  10   3  -3    9.10    1.50
  10   3  -3    7.90    1.40
  10   3  -3    9.00    1.80
   9   3  -3   10.50    1.50
   9   3  -3   11.20    2.00
   9   3  -3   10.00    1.60
   9   3  -3    6.80    1.10
   8   3  -3    3.60    0.90
   8   3  -3    4.60    0.90
   8   3  -3    3.60    0.90
   8   3  -3    5.00    1.80
   7   3  -3   65.99    3.30
   7   3  -3   69.29    3.20
   7   3  -3   68.69    3.80
   7   3  -3   61.79    3.40
  -7  -3   3   64.49    2.40
   6   3  -3  100.09    4.10
   6   3  -3   96.09    4.20
   6   3  -3   98.69    4.40
  -6  -3   3   98.89    3.40
   5   3  -3   56.89    2.50
  -5  -3   3   54.99    1.90
  -5  -3   3   51.59    1.90
   4   3  -3  173.28    6.10
   3   3  -3  125.29    4.40
   1   3  -3  204.58    7.10
   1   3  -3  218.18    7.00
   1   3  -3  217.98    7.00
   0   3  -3  137.99    5.10
   0   3  -3  150.68    5.00
   0   3  -3  144.39    4.80
   0   3  -3  148.39    5.00
  -1   3  -3  551.34   17.90
   1  -3   3  541.75   22.70
  -2   3  -3  510.95   17.00
   2  -3   3  522.85   22.40
  -3   3  -3    2.80    0.70
  -3   3  -3    3.00    0.60
   3  -3   3    3.50    4.30
   3  -3   3    4.30    0.70
   3  -3   3    2.90    0.30
  -4   3  -3   62.39    3.00
  -4   3  -3   67.29    3.20
  -4   3  -3   67.89    2.70
   4  -3   3   69.29    8.60
   4  -3   3   66.09    2.80
   4  -3   3   63.09    2.40
  -5   3  -3  121.49    4.50
  -5   3  -3  112.59    5.20
   5  -3   3  113.09    4.50
   5  -3   3  115.69    4.20
   5  -3   3  132.49   12.40
  -6   3  -3   86.19    4.50
   6  -3   3   82.49   11.30
   6  -3   3   77.29    4.20
   6  -3   3   77.09    4.40
   6  -3   3   86.49    3.60
   6  -3   3   78.99    3.20
  -7   3  -3   55.19    2.90
  -7   3  -3   56.99    2.80
   7  -3   3   54.39    2.50
   7  -3   3   53.09    2.70
   7  -3   3   54.69    2.70
   7  -3   3   52.79    2.90
   7  -3   3   53.39    3.40
  -8   3  -3    0.70    0.60
  -8   3  -3    1.40    0.60
   8  -3   3    6.30    9.30
   8  -3   3    0.80    0.50
   8  -3   3    0.80    0.70
  -9   3  -3   55.29    3.00
  -9   3  -3   54.49    3.20
   9  -3   3   70.99   15.10
   9  -3   3   55.69    3.70
   9  -3   3   59.99    3.00
 -10   3  -3  154.88    6.40
  10  -3   3  152.68    6.10
  10  -3   3  156.28    6.80
  11  -3   3   61.39    3.50
  11  -3   3   63.79    2.80
 -12   3  -3   22.20    1.60
  12  -3   3   21.00    1.60
  12   2  -3    3.50    0.80
  12   2  -3    2.30    0.70
  11   2  -3   64.59    3.60
  11   2  -3   60.29    3.20
  11   2  -3   61.59    3.20
  10   2  -3   10.90    1.50
  10   2  -3   11.20    1.60
  10   2  -3    8.60    1.40
  10   2  -3    8.30    1.60
   9   2  -3    5.50    1.40
   9   2  -3    3.70    0.90
   9   2  -3    3.60    1.00
   9   2  -3    2.60    0.80
   8   2  -3   10.30    1.20
   8   2  -3   14.30    1.60
   8   2  -3   13.30    1.40
   8   2  -3   16.20    2.30
  -8  -2   3   12.90    0.80
   7   2  -3    7.60    1.20
   7   2  -3    5.80    0.90
   7   2  -3    6.00    1.20
   7   2  -3    4.30    0.80
  -7  -2   3    6.00    0.50
   6   2  -3   42.60    2.20
  -6  -2   3   45.30    1.70
   5   2  -3   18.20    1.20
  -5  -2   3   18.40    0.80
   4   2  -3    9.80    0.80
  -4  -2   3   11.00    0.50
  -4  -2   3   11.10    0.50
   1   2  -3   37.80    1.40
   1   2  -3   35.10    1.30
   1   2  -3   35.50    1.30
   1   2  -3   34.90    1.30
  -1  -2   3   37.00    1.30
   0   2  -3    2.20    0.30
   0   2  -3    1.80    0.30
   0   2  -3    2.10    0.20
   0   2  -3    1.80    0.30
   0  -2   3    2.50    0.30
  -1   2  -3  120.69    4.30
  -1   2  -3  125.69    4.20
  -1   2  -3  121.59    4.40
   1  -2   3  117.39    7.70
   1  -2   3  128.09    4.30
  -2   2  -3  117.89    4.40
  -2   2  -3  122.59    4.20
  -2   2  -3  120.59    4.40
   2  -2   3  119.29    8.70
   2  -2   3  121.89    4.30
  -3   2  -3  494.55   16.30
  -3   2  -3  487.55   16.30
   3  -2   3  485.45   21.50
  -4   2  -3  110.19    4.00
  -4   2  -3  102.79    4.30
  -4   2  -3  100.19    4.40
   4  -2   3  116.79    9.50
   4  -2   3  105.19    4.00
   4  -2   3  107.29    3.70
  -5   2  -3    0.30    1.30
  -5   2  -3    1.40    0.40
   5  -2   3    1.70    0.40
   5  -2   3    8.10    4.80
   5  -2   3    1.80    0.40
  -6   2  -3    4.30    0.80
  -6   2  -3    3.90    0.70
   6  -2   3   -1.20    5.50
   6  -2   3    4.20    0.60
  -7   2  -3   12.90    1.20
  -7   2  -3   12.40    1.30
   7  -2   3    3.90    8.90
   7  -2   3   14.30    1.20
   7  -2   3   14.10    1.30
   7  -2   3   12.90    1.00
   7  -2   3   14.30    1.60
  -8   2  -3   16.90    1.40
  -8   2  -3   17.20    1.50
   8  -2   3   16.20    1.70
   8  -2   3   16.80    9.20
   8  -2   3   20.60    2.30
  -9   2  -3  117.19    5.10
  -9   2  -3  124.39    5.40
   9  -2   3  123.09    5.20
   9  -2   3   88.39   19.90
   9  -2   3  126.79    6.10
 -10   2  -3   13.90    1.40
  10  -2   3   16.80    1.90
  10  -2   3   18.50   14.70
  10  -2   3   19.10    1.90
  10  -2   3   16.90    1.40
  11  -2   3    5.50    1.30
  11  -2   3    6.10    1.00
  11  -2   3    7.70    0.80
  12  -2   3   23.90    1.60
  12  -2   3   24.70    1.80
  12   1  -3   55.19    2.80
  12   1  -3   53.89    2.80
  11   1  -3    0.10    0.50
  11   1  -3    0.60    0.60
  11   1  -3   -0.40    0.40
  10   1  -3   25.00    2.20
  10   1  -3   20.70    2.30
   9   1  -3    6.70    1.30
   9   1  -3    7.40    1.30
   9   1  -3    6.70    1.40
   9   1  -3    4.30    0.90
   8   1  -3   54.99    3.00
   8   1  -3   58.89    3.40
   8   1  -3   51.89    2.90
   8   1  -3   54.19    2.90
  -8  -1   3   50.49    2.30
   7   1  -3  224.58    8.10
   7   1  -3  214.58    8.90
   7   1  -3  212.98    8.20
   7   1  -3  245.38   10.30
  -7  -1   3  215.08    7.60
   6   1  -3    7.50    2.20
   6   1  -3    5.30    0.80
  -6  -1   3    5.40    0.50
   5   1  -3   22.70    1.30
   5   1  -3   22.50    3.90
  -5  -1   3   24.10    1.10
   4   1  -3  304.47   11.00
   4   1  -3  281.07   12.00
   3   1  -3  345.37   10.50
   3   1  -3  308.67   12.20
   2   1  -3  114.99    3.80
   2   1  -3  121.19    3.90
   2   1  -3  107.69    5.30
  -2  -1   3  104.09    3.70
   1   1  -3   15.40    2.50
   1   1  -3   14.80    0.70
   1   1  -3   15.40    0.70
   1   1  -3   14.90    0.70
   0   1  -3   25.20    1.10
   0   1  -3   24.80    1.00
   0   1  -3   24.50    1.10
   0  -1   3   25.80    1.00
  -1   1  -3   71.89    2.60
  -1   1  -3   70.29    2.70
  -1   1  -3   69.29    2.50
   1  -1   3   64.59    5.90
   1  -1   3   73.09    2.60
  -2   1  -3  348.67   11.40
   2  -1   3  334.47   15.40
  -3   1  -3    6.40    0.60
  -3   1  -3    7.60    1.00
  -3   1  -3    7.20    0.70
   3  -1   3    6.30    0.60
   3  -1   3    7.10    0.50
   3  -1   3    4.50    3.10
  -4   1  -3  715.23   24.70
  -4   1  -3  758.52   24.70
   4  -1   3  791.72   31.00
   5  -1   3  608.94   27.50
  -6   1  -3  119.09    4.50
   6  -1   3  116.79    4.40
   6  -1   3  109.29    4.40
   6  -1   3  122.79   11.90
  -7   1  -3    6.60    1.00
  -7   1  -3    8.60    1.00
   7  -1   3   -3.70    7.70
   7  -1   3    8.30    0.90
   7  -1   3    7.20    1.40
  -8   1  -3  183.48    7.00
  -8   1  -3  188.68    8.50
   8  -1   3  170.68   17.50
  -9   1  -3   31.00    2.20
  -9   1  -3   33.50    2.10
   9  -1   3   30.80    2.10
   9  -1   3   40.30    3.00
 -10   1  -3   28.10    2.00
  10  -1   3   26.40    1.80
  10  -1   3   25.20    2.30
  10  -1   3   19.40   12.20
  10  -1   3   29.20    2.40
 -11   1  -3   49.60    3.40
  11  -1   3   45.20    2.50
  11  -1   3   45.20    3.00
  11  -1   3   49.60    2.70
 -12   1  -3    0.00    0.30
  12  -1   3    0.20    0.50
  12   0  -3    4.50    0.80
  11   0  -3   81.49    3.90
  11   0  -3   73.89    4.00
  11   0  -3   77.89    3.70
  10   0  -3   -0.20    1.00
  10   0  -3    0.10    0.50
  10   0  -3    0.50    0.50
   9   0  -3   88.59    4.30
   9   0  -3   91.19    4.70
   9   0  -3   91.69    4.40
   9   0  -3   87.19    4.30
   8   0  -3   37.80    2.30
   8   0  -3   58.69    9.00
   8   0  -3   38.60    2.40
   8   0  -3   39.90    2.40
   8   0  -3   47.00    5.20
   8   0  -3   38.20    2.60
  -8   0   3   38.30    1.90
   7   0  -3  133.49    6.00
   7   0  -3  151.78    5.60
   7   0  -3  135.99    5.70
   7   0  -3  138.59    5.60
   7   0  -3  127.89   14.10
   7   0  -3  138.59    9.20
  -7   0   3  140.89    5.10
   6   0  -3    7.40    3.00
   6   0  -3    8.30    7.10
   6   0  -3    8.30    0.90
  -6   0   3    9.00    0.70
   5   0  -3  153.78    5.60
   5   0  -3  175.48    8.90
   5   0  -3  148.49   11.80
  -5   0   3  151.38    5.40
   4   0  -3  261.17    8.50
   4   0  -3  248.08   13.80
   3   0  -3  542.55   23.40
   3   0  -3  642.44   19.30
   2   0  -3   10.00    0.60
   2   0  -3   10.20    0.50
   2   0  -3    8.80    0.60
   2   0  -3    6.60    3.90
   2   0  -3    8.80    0.60
  -2   0   3   10.10    0.60
   1   0  -3  288.97    9.40
   0   0  -3   21.90    1.00
   0   0  -3   20.70    0.90
   0   0   3   27.00    4.20
  -1   0  -3   13.00    0.80
  -1   0  -3   13.70    0.70
  -1   0  -3   14.70    0.80
   1   0   3    9.90    3.30
  -2   0  -3   29.10    1.20
  -2   0  -3   26.50    1.50
  -2   0  -3   27.00    1.40
   2   0   3   29.20    1.20
   2   0   3   27.30    4.50
  -3   0  -3   19.40    1.00
   3   0   3   17.20    1.00
   3   0   3   18.70    0.90
   3   0   3   28.30    4.90
  -4   0  -3   33.40    1.50
  -4   0  -3   31.30    2.20
   4   0   3   32.80    5.80
   4   0   3   29.80    1.50
   4   0   3   31.40    1.50
  -5   0  -3   86.19    3.30
   5   0   3   81.69    3.20
   5   0   3   82.29    3.30
   5   0   3   79.99    9.10
  -6   0  -3    9.80    0.90
   6   0   3    9.70    0.90
   6   0   3   10.10    0.80
   6   0   3    8.60    5.00
  -7   0  -3   49.30    2.70
  -7   0  -3   49.70    2.40
   7   0   3   46.30    3.20
   7   0   3   48.50    2.50
   7   0   3   44.60    2.40
  -8   0  -3  338.47   12.00
   8   0   3  338.57   22.90
   8   0   3  334.47   15.60
   8   0   3  346.97   13.00
  -9   0  -3  147.09    5.90
  -9   0  -3  150.78    6.20
   9   0   3  142.49    6.00
   9   0   3  147.79    6.90
   9   0   3  151.08    7.10
 -10   0  -3    6.00    1.00
  10   0   3    3.30    1.00
  10   0   3    3.50    0.80
  10   0   3    4.70    1.20
 -11   0  -3    3.90    0.70
  11   0   3    5.00    0.90
  11   0   3    3.90    0.80
  11   0   3    3.30    0.90
 -12   0  -3    3.10    0.50
  12   0   3    2.30    0.50
  12   0   3    1.60    0.60
  12  -1  -3   45.70    2.40
  12  -1  -3   42.00    2.40
  11  -1  -3    3.40    0.90
  11  -1  -3    2.40    0.80
  10  -1  -3    9.10    1.60
  10  -1  -3    6.30    1.20
  10  -1  -3    5.20    1.40
 -10   1   3    4.60    1.00
   9  -1  -3   72.59    8.10
   9  -1  -3   73.29    3.70
   9  -1  -3   76.29    3.80
   9  -1  -3   79.79    4.00
   9  -1  -3   52.89    9.20
   9  -1  -3   77.49    4.10
  -9   1   3   71.89    3.60
   8  -1  -3    9.40    1.20
   8  -1  -3    9.60    1.10
   8  -1  -3   11.50   13.60
   8  -1  -3    9.70    1.40
   8  -1  -3    8.30    5.00
   8  -1  -3    7.80    1.30
  -8   1   3    8.30    0.80
  -8   1   3    8.70    1.00
   7  -1  -3   81.19    3.50
   7  -1  -3   74.69    3.60
   7  -1  -3   76.19    8.10
   7  -1  -3   65.49   15.00
   7  -1  -3   76.69    3.60
  -7   1   3   78.89    3.40
   6  -1  -3    1.90    3.30
   6  -1  -3    4.40    0.70
   6  -1  -3   24.40   11.30
  -6   1   3    5.10    0.70
   5  -1  -3   -3.90    8.60
   4  -1  -3  390.16   12.70
   4  -1  -3  419.16   12.90
   4  -1  -3  329.57   20.40
   3  -1  -3    5.60    0.50
   3  -1  -3   12.90    6.80
   3  -1  -3    5.50    0.40
   3  -1  -3    6.70    0.60
   3  -1  -3    5.90    0.60
  -3   1   3    5.20    0.50
   2  -1  -3   29.60    1.30
   2  -1  -3   30.40    1.40
   2  -1  -3   30.90    1.30
  -2   1   3   30.50    1.30
   1  -1  -3   68.59    2.60
   1  -1  -3   69.19    2.60
   1  -1  -3   72.99    2.70
  -1   1   3   71.89    2.50
  -1   1   3   61.99    7.50
   0  -1  -3    9.50    0.60
   0  -1  -3    8.90    0.60
   0  -1  -3    9.50    0.70
   0   1   3    9.70    0.60
   0   1   3   12.20    3.80
  -1  -1  -3  267.67    9.00
   1   1   3  269.17   13.10
  -2  -1  -3    9.60    0.90
  -2  -1  -3   10.40    0.60
   2   1   3    6.80    3.40
   2   1   3    9.60    0.60
  -3  -1  -3  340.77   11.90
   3   1   3  356.86   16.70
  -4  -1  -3   55.59    2.30
   4   1   3   62.09    7.00
   4   1   3   55.99    2.30
   4   1   3   55.19    2.30
  -5  -1  -3  114.09    4.30
   5   1   3  111.39   10.30
   5   1   3  111.89    4.20
   5   1   3  117.49    4.40
  -6  -1  -3    1.60    0.50
   6   1   3    1.40    0.50
   6   1   3    2.30    0.80
   6   1   3    2.50    4.60
  -7  -1  -3    8.30    1.00
  -7  -1  -3    7.10    0.80
   7   1   3   11.30    6.50
   7   1   3    7.50    1.30
   7   1   3    8.90    1.00
  -8  -1  -3    0.80    0.50
   8   1   3    0.50    0.90
   8   1   3    2.00    0.90
   8   1   3    1.90    7.20
   8   1   3    1.60    0.60
  -9  -1  -3  277.07   10.30
  -9  -1  -3  282.57   10.60
   9   1   3  293.07   11.80
   9   1   3  306.57   23.40
   9   1   3  291.37   10.60
 -10  -1  -3   62.49    3.10
  10   1   3   60.19    3.80
  10   1   3   59.69    3.70
  10   1   3   65.09    3.20
 -11  -1  -3   81.39    3.40
  11   1   3   74.69    3.70
  11   1   3   75.39    4.10
  11   1   3   77.19    3.40
 -12  -1  -3    4.40    0.80
  12   1   3    6.00    0.60
  12  -2  -3    0.20    0.40
 -12   2   3    0.20    0.30
  11  -2  -3   39.80    2.40
  11  -2  -3   36.60    2.40
 -11   2   3   43.50    2.60
  10  -2  -3   43.70    2.60
  10  -2  -3   47.40    3.20
  10  -2  -3   52.19    3.40
 -10   2   3   46.70    2.70
   9  -2  -3    0.20    0.60
   9  -2  -3    1.50    0.60
   9  -2  -3    1.00    0.60
   9  -2  -3   -7.70    6.00
   9  -2  -3    0.80    0.50
  -9   2   3    0.30    0.50
  -9   2   3    1.70    0.50
   8  -2  -3   49.60    2.80
   8  -2  -3   54.19    2.90
   8  -2  -3   47.40    8.00
   8  -2  -3   53.59    3.00
  -8   2   3   56.09    3.00
  -8   2   3   58.99    2.70
   7  -2  -3  167.28   13.20
   7  -2  -3  164.78    6.90
   7  -2  -3  188.78    6.80
  -7   2   3  189.48    6.70
   6  -2  -3    2.40    0.60
  -6   2   3    1.90    0.50
   5  -2  -3   21.70    1.40
   5  -2  -3   20.60    1.20
   5  -2  -3   19.90    1.30
   5  -2  -3   23.30   16.00
   5  -2  -3   20.80    1.30
  -5   2   3   21.10    1.20
   4  -2  -3  604.34   19.80
   3  -2  -3   28.30    1.50
   3  -2  -3   28.80    1.40
   3  -2  -3   26.70    1.30
   3  -2  -3   28.60    1.40
  -3   2   3   28.70    1.30
   2  -2  -3 1049.89   33.50
  -2   2   3 1031.20   40.50
   1  -2  -3  446.06   14.70
  -1   2   3  452.55   20.90
   0  -2  -3  671.63   21.50
   0   2   3  646.24   27.30
   1   2   3  141.79   10.90
   1   2   3  139.79    4.80
  -2  -2  -3  650.73   22.40
   2   2   3  738.93   28.20
  -3  -2  -3   14.80    0.90
   3   2   3   14.40    4.00
   3   2   3   12.80    0.80
   4   2   3  245.98   14.30
   4   2   3  244.38    8.10
   4   2   3  231.98    8.80
   5   2   3  287.37   16.70
   5   2   3  263.47    9.10
  -6  -2  -3  220.08    8.40
   6   2   3  205.18   15.20
   6   2   3  187.08    7.40
  -7  -2  -3   16.50    1.20
  -7  -2  -3   17.10    1.40
   7   2   3   22.10    7.60
   7   2   3   19.10    2.00
   7   2   3   18.30    1.40
   7   2   3   19.20    1.80
  -8  -2  -3    2.10    0.70
   8   2   3    1.90    1.10
   8   2   3    1.20    0.90
   8   2   3    5.30    8.10
   8   2   3    0.70    0.60
  -9  -2  -3    0.30    0.40
  -9  -2  -3    0.70    0.50
   9   2   3   -1.80    8.10
   9   2   3   -2.70   13.90
   9   2   3    2.00    1.00
   9   2   3    0.40    0.80
   9   2   3    0.40    0.50
 -10  -2  -3   34.80    2.10
  10   2   3   36.90    2.70
  10   2   3   36.80    2.80
  10   2   3   35.30    2.20
 -11  -2  -3    6.80    0.70
  11   2   3    5.10    1.00
  11   2   3    5.50    0.90
  12  -3  -3    6.90    0.80
  11  -3  -3    5.00    1.00
 -11   3   3    5.90    0.90
  10  -3  -3    1.10    0.70
  10  -3  -3   -4.10    7.90
  10  -3  -3    1.00    0.70
  10  -3  -3    1.10    0.70
 -10   3   3    1.60    0.60
 -10   3   3    1.30    0.40
   9  -3  -3   23.90    1.80
   9  -3  -3   26.80    1.90
   9  -3  -3   25.50    2.00
   9  -3  -3   34.90    8.90
   9  -3  -3   26.30    2.10
  -9   3   3   24.70    1.80
  -9   3   3   25.70    1.90
   8  -3  -3    6.80    1.10
   8  -3  -3    5.70    1.00
   8  -3  -3    9.60    6.40
  -8   3   3    6.10    1.10
  -8   3   3    5.20    0.90
   7  -3  -3  726.63   24.50
   7  -3  -3  729.33   33.60
  -7   3   3  713.03   24.60
   6  -3  -3    1.00    0.50
   6  -3  -3    0.50    0.30
   6  -3  -3    0.70    0.40
   6  -3  -3    0.80    0.60
  -6   3   3    0.70    0.40
   5  -3  -3   15.60    1.10
   5  -3  -3   14.60    1.00
   5  -3  -3   15.70    1.30
   5  -3  -3   15.40    1.20
  -5   3   3   11.90    1.00
   4  -3  -3   11.50    1.10
   4  -3  -3   12.40    0.90
   4  -3  -3    9.90    0.90
   4  -3  -3   10.40    0.90
  -4   3   3    0.70   12.60
  -4   3   3   13.60    0.90
   3  -3  -3  233.38    8.10
   3  -3  -3  224.08    8.00
   3  -3  -3  238.08    7.90
  -3   3   3  220.38   18.40
   2  -3  -3  164.78    6.00
   2  -3  -3  165.58    5.80
   2  -3  -3  164.48    5.90
  -2   3   3  175.28   13.60
   1  -3  -3  858.41   27.70
  -1   3   3  852.91   35.10
   0  -3  -3  873.81   29.40
   0   3   3  975.40   45.80
  -1  -3  -3  118.29    5.00
  -1  -3  -3  131.99    4.50
   1   3   3  127.39    4.50
   1   3   3  145.09   11.10
   2   3   3  205.08   12.90
   2   3   3  177.98    6.30
  -3  -3  -3  148.49    5.20
   3   3   3  158.18   11.50
   3   3   3  144.09    5.20
  -4  -3  -3   52.09    2.20
   4   3   3   57.79    8.20
   4   3   3   47.50    2.90
   4   3   3   48.70    2.10
  -5  -3  -3   32.10    1.60
   5   3   3   25.60    3.20
   5   3   3   25.10    6.90
  -6  -3  -3   35.70    1.90
   6   3   3   35.70    2.10
   6   3   3   35.90    8.60
   6   3   3   40.70    2.60
   6   3   3   40.00    2.90
  -7  -3  -3    2.40    0.70
  -7  -3  -3    0.90    0.40
   7   3   3    1.80    1.10
   7   3   3    0.90    0.70
   7   3   3    2.10    7.10
   7   3   3    0.80    0.60
  -8  -3  -3    6.50    1.10
  -8  -3  -3    6.20    0.90
   8   3   3    5.80    1.10
   8   3   3    7.30    1.50
   8   3   3   12.40   14.90
   8   3   3    7.10    1.60
   8   3   3   -2.70    7.80
  -9  -3  -3   44.70    2.60
   9   3   3   51.59    3.90
 -10  -3  -3   17.10    1.80
  10   3   3   14.70    1.40
  10   3   3   16.20    1.80
 -11  -3  -3   19.00    1.20
  11   3   3   17.00    1.30
  11   3   3   20.10    1.50
  11   3   3   15.50    1.60
  12  -4  -3    9.70    1.00
  11  -4  -3   44.90    2.30
  11  -4  -3   38.00    2.40
  10  -4  -3   12.60    1.40
  10  -4  -3   20.70    1.60
  10  -4  -3   10.50   10.20
 -10   4   3   17.60    1.60
   9  -4  -3   21.60    1.80
   9  -4  -3   20.20    1.60
  -9   4   3   18.60    1.50
  -9   4   3   18.50    1.70
   8  -4  -3   40.50   10.00
   8  -4  -3   36.60    2.20
   8  -4  -3   36.30    2.20
  -8   4   3   36.00    2.40
  -8   4   3   34.70    2.20
   7  -4  -3  116.79   14.30
   7  -4  -3   95.29    4.20
   7  -4  -3   93.49    4.50
  -7   4   3   99.69    4.20
  -7   4   3   89.69    4.40
   6  -4  -3   75.19    3.50
   6  -4  -3   67.69    3.10
   6  -4  -3   73.49    3.20
   6  -4  -3   74.19    3.60
  -6   4   3   65.19    3.40
  -6   4   3   70.19    3.20
   5  -4  -3  167.48    6.70
   5  -4  -3  182.28    6.50
   5  -4  -3  174.98    6.50
   5  -4  -3  178.98    6.80
  -5   4   3  174.88    6.40
   4  -4  -3  535.35   18.10
   4  -4  -3  539.75   18.00
   4  -4  -3  552.24   18.20
  -4   4   3  494.15   31.60
   3  -4  -3  181.18    6.70
   3  -4  -3  183.88    6.80
  -3   4   3  187.58    6.50
  -3   4   3  172.18   16.60
   2  -4  -3   40.80    2.00
   2  -4  -3   42.50    2.10
   2  -4  -3   39.60    1.90
  -2   4   3   38.30    2.00
   1  -4  -3    2.80    0.70
   1  -4  -3    2.20    0.50
  -1   4   3    2.00    0.40
  -1   4   3    5.00    6.10
   0  -4  -3   24.80    1.70
   0  -4  -3   21.80    1.50
   0  -4  -3   23.70    1.40
   0   4   3   20.10    6.70
   0   4   3   22.40    1.20
  -1  -4  -3  129.29    5.20
  -1  -4  -3  137.09    4.90
   1   4   3  132.99    4.80
   1   4   3  155.88   12.10
   2   4   3  275.27   16.90
   2   4   3  285.87    9.50
  -3  -4  -3    2.90    0.50
   3   4   3    3.90    0.40
   3   4   3    4.10    1.40
   3   4   3    3.40    4.80
  -4  -4  -3   17.10    1.10
   4   4   3   24.30    6.80
   4   4   3   17.40    2.40
  -5  -4  -3   73.99    3.10
   5   4   3   71.89    3.40
   5   4   3   79.59    6.00
   5   4   3   70.59    4.10
   5   4   3   74.39   10.70
   5   4   3   79.09    3.90
  -6  -4  -3   69.59    3.80
  -6  -4  -3   63.99    2.90
   6   4   3   59.59    3.90
   6   4   3   63.49    3.70
   6   4   3   68.29   11.20
   6   4   3   65.99    3.20
   6   4   3   73.89   19.90
  -7  -4  -3   46.10    2.40
  -7  -4  -3   45.40    2.60
   7   4   3   47.00    3.50
   7   4   3   54.29   10.20
   7   4   3   51.49    2.60
   7   4   3   48.70    3.30
   7   4   3   42.70    2.60
  -8  -4  -3   20.40    1.40
  -8  -4  -3   20.50    1.60
   8   4   3   20.50    2.30
   8   4   3   24.40    1.90
   8   4   3   19.30    2.20
  -9  -4  -3   37.10    2.20
   9   4   3   32.30    2.20
   9   4   3   36.80    2.90
   9   4   3   35.20    2.80
 -10  -4  -3    2.90    0.70
  10   4   3    1.90    0.90
  10   4   3    2.40    0.70
  11   4   3    1.40    0.70
  11   4   3    0.70    0.40
  12  -5  -3   11.40    1.00
 -12   5   3   11.90    1.10
  11  -5  -3   18.20    1.50
 -11   5   3   18.40    1.50
  10  -5  -3   80.89   14.50
  10  -5  -3   81.49    3.80
  10  -5  -3   77.49    3.90
 -10   5   3   81.39    4.00
   9  -5  -3   12.50   10.10
   9  -5  -3   16.70    1.60
  -9   5   3   16.20    1.70
  -9   5   3   17.30    1.50
   8  -5  -3   -1.40    9.20
  -8   5   3    5.20    1.10
  -8   5   3    8.10    1.30
   7  -5  -3    5.10    0.90
   7  -5  -3    6.40    1.10
   7  -5  -3    7.70    1.30
  -7   5   3    4.60    0.90
  -7   5   3    6.00    1.20
   6  -5  -3  173.28    8.20
   6  -5  -3  201.78    7.70
   6  -5  -3  190.58    7.30
   6  -5  -3  206.48    7.90
   6  -5  -3  203.28    7.40
   6  -5  -3  187.48    7.60
  -6   5   3  197.08    7.80
  -6   5   3  203.48    7.40
   5  -5  -3    5.50    0.90
   5  -5  -3    5.20    0.80
   5  -5  -3    3.80    0.80
   5  -5  -3    3.20    1.00
  -5   5   3    3.00    0.70
  -5   5   3    4.10    0.80
   4  -5  -3   79.19    3.40
   4  -5  -3   79.19    3.70
   4  -5  -3   79.49    3.30
  -4   5   3   62.89   15.90
  -4   5   3   72.29    3.30
   3  -5  -3  414.96   14.70
   3  -5  -3  436.46   14.80
  -3   5   3  454.15   26.50
   2  -5  -3   23.70    1.80
   2  -5  -3   24.70    1.50
  -2   5   3   26.40    1.40
  -2   5   3   25.70    9.20
   1  -5  -3    5.70    0.70
   1  -5  -3    5.00    0.70
   1  -5  -3    6.00    1.10
  -1   5   3    4.50    0.80
  -1   5   3    4.70    6.70
   0  -5  -3    9.60    1.30
   0  -5  -3    9.40    0.80
   0  -5  -3   11.60    1.00
   0   5   3    9.40    0.80
   0   5   3   11.10    6.00
  -1  -5  -3   77.89    3.20
  -1  -5  -3   75.19    3.90
   1   5   3   83.69    3.20
   1   5   3  106.59   10.60
  -2  -5  -3  141.69    5.10
   2   5   3  137.99   12.60
   2   5   3  134.69    4.90
  -3  -5  -3   61.69    2.60
   3   5   3   74.49   10.50
   3   5   3   55.49    2.40
   4   5   3  570.14   19.70
   4   5   3  508.65   19.50
   4   5   3  585.84   28.40
  -5  -5  -3   21.60    1.40
   5   5   3   23.40    2.00
   5   5   3   23.30    2.20
   5   5   3   18.00    2.50
   5   5   3   21.80    7.60
   5   5   3   22.40    1.70
  -6  -5  -3  147.89    5.70
  -6  -5  -3  136.49    5.90
   6   5   3  149.79    6.80
   6   5   3  155.08    7.20
   6   5   3  137.29   17.00
   6   5   3  154.18    6.20
   6   5   3  162.08   14.90
   6   5   3  158.38    6.20
  -7  -5  -3    7.10    1.10
   7   5   3    4.40    1.40
   7   5   3   -8.10    8.00
   7   5   3    6.00    1.00
   7   5   3    6.30    1.50
   7   5   3    5.00    1.00
   7   5   3    7.10    6.10
  -8  -5  -3    0.80    0.50
  -8  -5  -3    0.60    0.80
   8   5   3    0.50    0.50
   8   5   3    0.70    0.90
   8   5   3    0.60    0.50
   8   5   3    0.10    0.70
  -9  -5  -3    0.20    0.50
   9   5   3   -0.40    0.60
   9   5   3    0.40    0.50
   9   5   3   -0.10    0.60
  10   5   3   75.89    3.90
  10   5   3   70.49    3.80
  10   5   3   77.69    4.10
  11   5   3    9.00    0.80
  11   5   3    7.80    1.10
  11  -6  -3   14.90    1.30
 -11   6   3   13.50    1.20
  10  -6  -3    0.80    0.50
 -10   6   3    1.00    0.60
   9  -6  -3   -0.40   12.70
  -9   6   3    1.90    0.80
  -9   6   3    1.30    0.60
   8  -6  -3    0.60   20.80
   8  -6  -3    9.70    1.10
  -8   6   3    9.00    1.40
  -8   6   3    7.30    1.10
   7  -6  -3  287.97   10.40
   7  -6  -3  284.87   10.80
  -7   6   3  287.37   10.90
  -7   6   3  286.87   10.60
   6  -6  -3   86.29    3.90
   6  -6  -3   94.39    4.40
   6  -6  -3   94.59    4.20
   6  -6  -3   83.89    5.00
  -6   6   3   82.59    4.00
  -6   6   3   81.99    4.20
   5  -6  -3   29.10    2.00
   5  -6  -3   28.70    2.10
   5  -6  -3   28.60    1.80
   5  -6  -3   27.90    1.80
   5  -6  -3   30.10    2.50
  -5   6   3   28.60    2.00
  -5   6   3   26.90    1.80
  -5   6   3   66.39   25.60
   4  -6  -3    9.00    0.90
   4  -6  -3   10.40    1.10
   4  -6  -3   10.50    1.10
   4  -6  -3   11.30    1.60
   4  -6  -3    9.60    1.10
  -4   6   3   16.90   15.30
  -4   6   3    8.80    1.00
  -4   6   3   10.10    1.10
   3  -6  -3    3.50    0.60
   3  -6  -3    4.00    1.00
  -3   6   3    3.90    0.80
  -3   6   3    1.70    9.70
   2  -6  -3  240.78    8.60
   2  -6  -3  244.08    9.10
   2  -6  -3  236.98    8.90
  -2   6   3  237.48    8.50
  -2   6   3  284.47   20.50
   1  -6  -3    4.60    1.00
  -1   6   3   12.20   12.50
   0  -6  -3  246.98    9.50
   0  -6  -3  265.57    9.00
   0   6   3  253.37   19.00
  -1  -6  -3  197.68    7.00
   1   6   3  199.08   16.10
   1   6   3  192.18    6.90
  -2  -6  -3   20.10    1.30
   2   6   3   21.70    1.20
   2   6   3   23.90    7.60
  -3  -6  -3   59.79    2.70
   3   6   3   61.89   10.20
   3   6   3   59.29    3.00
   3   6   3   56.69    3.50
  -4  -6  -3    8.60    0.90
   4   6   3   17.60    7.20
   4   6   3   12.00    1.40
   4   6   3    9.70    1.70
   4   6   3   10.60    1.20
  -5  -6  -3    9.70    1.00
  -5  -6  -3   10.90    1.20
   5   6   3    9.10    1.70
   5   6   3   22.40    7.30
   5   6   3   12.30    1.30
   5   6   3    8.60    1.70
   5   6   3   11.60    1.80
  -6  -6  -3   40.90    2.60
  -6  -6  -3   36.90    2.10
   6   6   3   38.90    3.20
   6   6   3   40.40    3.00
   6   6   3   45.40   11.40
   6   6   3   43.00    8.30
   6   6   3   40.00    2.50
   6   6   3   40.70    2.60
  -7  -6  -3  141.19    5.50
  -7  -6  -3  129.39    5.70
   7   6   3  137.99    6.60
   7   6   3  143.29    5.90
   7   6   3  142.39    7.00
   7   6   3  146.09    6.10
  -8  -6  -3   29.80    2.00
   8   6   3   31.50    2.20
   8   6   3   34.00    2.90
   8   6   3   33.80    2.00
   8   6   3   29.40    2.60
   9   6   3   96.99    4.30
   9   6   3   92.59    4.80
   9   6   3   87.69    4.80
  10   6   3   26.30    1.70
  10   6   3   31.80    2.20
  11  -7  -3    2.20    0.50
 -11   7   3    2.10    0.50
  10  -7  -3   10.70    1.10
 -10   7   3    7.40    1.10
   9  -7  -3   86.59   19.80
  -9   7   3  101.69    4.70
   8  -7  -3   -1.10   14.70
  -8   7   3   25.60    1.90
  -8   7   3   23.60    2.00
   7  -7  -3    9.10    1.10
   7  -7  -3   24.80   14.60
   7  -7  -3   10.10    1.40
  -7   7   3   10.80    1.50
  -7   7   3   11.30    1.70
   6  -7  -3  179.18    7.30
   6  -7  -3  183.68    7.70
   6  -7  -3  178.68    7.00
   6  -7  -3  185.68    8.00
  -6   7   3  186.48    7.30
  -6   7   3  179.98    7.50
   5  -7  -3  145.39    6.00
   5  -7  -3  145.89    5.70
   5  -7  -3  143.39    6.70
   5  -7  -3  139.99    6.60
   5  -7  -3  145.69    6.10
  -5   7   3  148.99    5.90
  -5   7   3  146.39    6.20
  -5   7   3  107.39   28.50
   4  -7  -3   24.60    1.90
   4  -7  -3   21.20    1.70
   4  -7  -3   23.40    1.80
   4  -7  -3   19.30    2.50
   4  -7  -3   19.80    1.60
  -4   7   3   20.90    1.60
  -4   7   3   28.00   17.30
  -4   7   3   23.10    1.80
   3  -7  -3    0.60    0.50
   3  -7  -3   -1.40    1.50
   3  -7  -3    1.90    0.70
  -3   7   3    1.90    0.60
  -3   7   3    4.20   12.20
   2  -7  -3  149.09    6.60
   2  -7  -3  159.58    6.00
   2  -7  -3  152.68    6.10
  -2   7   3  155.98    6.20
  -2   7   3  147.29    5.80
  -2   7   3  147.19    6.00
  -2   7   3  132.89   17.00
   1  -7  -3   48.70    2.40
   1  -7  -3   41.40    3.00
   1  -7  -3   37.50    3.40
  -1   7   3   48.00    2.30
  -1   7   3   34.90   10.10
  -1   7   3   45.10    2.60
   0  -7  -3    1.60    0.50
   0   7   3    1.40    0.40
   0   7   3   -0.70    7.20
   0   7   3    0.70    0.60
  -1  -7  -3    9.90    1.00
   1   7   3   11.00    0.90
   1   7   3   13.40    1.30
   1   7   3   12.80    1.90
   1   7   3    8.00    7.50
  -2  -7  -3    2.40    0.60
  -2  -7  -3    3.10    1.00
   2   7   3    3.50    1.00
   2   7   3    0.80    0.90
   2   7   3    9.80    6.90
   2   7   3    3.10    0.90
  -3  -7  -3   44.50    2.30
  -3  -7  -3   48.30    3.50
   3   7   3   44.30    2.60
   3   7   3   46.60    2.90
   3   7   3   36.00    8.80
   3   7   3   42.60    3.10
  -4  -7  -3  402.76   15.00
  -4  -7  -3  432.16   14.70
   4   7   3  443.36   16.30
   4   7   3  441.66   15.80
   4   7   3  433.66   25.00
   4   7   3  434.66   15.30
  -5  -7  -3   24.70    1.60
  -5  -7  -3   28.70    1.90
   5   7   3   24.70    8.10
   5   7   3   27.60    2.10
   5   7   3   25.70    2.30
   5   7   3   27.50    2.10
   5   7   3   25.90    2.60
  -6  -7  -3   48.00    2.60
  -6  -7  -3   44.60    2.30
   6   7   3   44.60    2.80
   6   7   3   45.50    3.20
   6   7   3   43.30    3.40
   6   7   3   43.00    2.70
  -7  -7  -3   48.60    2.80
   7   7   3   50.29    3.90
   7   7   3   49.30    3.70
   7   7   3   54.69    3.40
   8   7   3   19.60    1.80
   8   7   3   21.80    2.10
   8   7   3   22.40    2.30
   8   7   3   23.50    1.60
   9   7   3    4.20    1.00
  10   7   3   21.00    1.60
  10   7   3   20.90    1.40
  10  -8  -3   12.40    1.10
 -10   8   3   12.40    1.20
  -9   8   3   43.00    2.60
  -8   8   3   62.59    3.40
   7  -8  -3   49.10   19.60
   7  -8  -3   93.09    4.40
  -7   8   3   98.89    4.60
  -7   8   3   99.59    4.70
   6  -8  -3    6.70    1.80
   6  -8  -3    4.80    1.00
   6  -8  -3    2.00    2.00
  -6   8   3    6.40    1.10
  -6   8   3    4.90    1.20
   5  -8  -3  140.19    6.20
   5  -8  -3  140.99    5.80
   5  -8  -3  142.29    6.60
   5  -8  -3  148.99    7.20
   5  -8  -3  144.39    6.20
  -5   8   3  151.58    6.30
  -5   8   3  151.68    6.10
   4  -8  -3   17.20    2.70
   4  -8  -3   20.80    1.50
   4  -8  -3   19.30    1.70
   4  -8  -3   17.50    1.60
   4  -8  -3   15.70    2.00
  -4   8   3   20.10    1.70
  -4   8   3   21.10    1.60
  -4   8   3    4.70   19.70
   3  -8  -3   24.50    1.80
   3  -8  -3   17.50    2.50
   3  -8  -3   22.30    1.90
  -3   8   3   25.70    1.80
  -3   8   3   22.90   14.70
  -3   8   3   23.80    1.70
   2  -8  -3    4.10    0.90
   2  -8  -3    4.20    1.00
  -2   8   3    3.90    0.80
  -2   8   3    2.60    0.80
  -2   8   3    6.00   11.20
  -2   8   3    3.80    1.00
  -2   8   3    3.90    0.70
   1  -8  -3   69.89    3.50
   1  -8  -3   67.59    3.20
  -1   8   3   45.00   11.90
  -1   8   3   74.09    3.60
  -1   8   3   65.49    3.00
  -1   8   3   61.99    3.70
   0  -8  -3    6.40    1.00
   0  -8  -3    9.30    1.00
   0   8   3    5.40    1.00
   0   8   3    5.50    8.80
   0   8   3    7.30    1.20
   0   8   3    6.50    1.10
   0   8   3    8.00    0.80
  -1  -8  -3  326.57   11.30
  -1  -8  -3  314.97   11.60
   1   8   3  321.87   11.80
   1   8   3  320.37   23.00
  -2  -8  -3   75.79    3.40
  -2  -8  -3   73.49    3.60
   2   8   3   75.29    3.90
   2   8   3   81.89   12.80
   2   8   3   75.69    4.00
  -3  -8  -3   14.00    1.30
  -3  -8  -3   13.60    1.20
   3   8   3   14.60    2.10
   3   8   3   14.10    1.50
   3   8   3   16.90    1.70
   3   8   3   14.70    8.30
  -4  -8  -3   36.60    2.10
   4   8   3   38.40    2.20
   4   8   3   39.90    2.80
   4   8   3   25.90    8.80
   4   8   3   35.60    2.50
   4   8   3   35.50    2.50
   4   8   3   37.80    3.10
  -5  -8  -3   46.50    2.40
  -5  -8  -3   43.90    2.50
   5   8   3   44.30    3.40
   5   8   3   41.80    3.10
   5   8   3   44.00    2.90
   5   8   3   46.10    7.70
   5   8   3   45.70    2.80
  -6  -8  -3    5.20    0.80
   6   8   3    4.20    1.10
   6   8   3    4.80    1.20
   6   8   3    3.30    0.80
   6   8   3    4.60    1.50
  -7  -8  -3   16.50    1.40
   7   8   3   10.30    1.80
   7   8   3   12.70    1.80
   7   8   3   14.90    1.50
   7   8   3   14.20    1.40
   8   8   3   17.50    1.60
   8   8   3   19.50    1.90
   8   8   3   18.70    1.50
   9   8   3   12.20    1.60
   9   8   3   12.10    1.20
  10  -9  -3    4.00    0.60
 -10   9   3    5.50    0.80
  -9   9   3   36.30    2.20
  -8   9   3   62.39    3.30
   7  -9  -3   44.10    2.50
  -7   9   3   38.90    2.90
  -7   9   3   37.40    2.50
   6  -9  -3   52.89    3.20
   6  -9  -3   54.49    3.10
  -6   9   3   55.19    3.10
  -6   9   3   53.19    3.10
   5  -9  -3  123.59    7.40
   5  -9  -3  132.49    5.60
   5  -9  -3  107.09    5.20
   5  -9  -3  122.89    5.60
  -5   9   3  126.59    5.40
  -5   9   3  128.89    5.50
  -5   9   3   98.29   35.20
   4  -9  -3   29.20    1.80
   4  -9  -3   30.50    2.30
   4  -9  -3   28.90    2.10
  -4   9   3   27.30    1.90
  -4   9   3   31.40   23.50
  -4   9   3   28.30    2.10
   3  -9  -3   88.69    4.40
   3  -9  -3   91.39    4.30
   3  -9  -3   92.19    4.00
  -3   9   3   72.49   18.30
  -3   9   3   91.09    4.40
  -3   9   3   94.09    4.20
  -3   9   3   86.49    5.00
   2  -9  -3   13.30    1.70
  -2   9   3   12.70    1.40
  -2   9   3   11.50    1.20
  -2   9   3   19.40   13.10
  -2   9   3   11.10    1.10
  -2   9   3   13.00    1.20
   1  -9  -3   11.90    1.40
   1  -9  -3   11.80    1.30
  -1   9   3    7.50   10.80
  -1   9   3   13.90    1.40
  -1   9   3   14.80    1.40
  -1   9   3    9.60    1.40
  -1   9   3   15.90    1.40
  -1   9   3   12.40    1.20
   0  -9  -3   14.60    1.40
   0  -9  -3   14.50    1.40
   0   9   3   14.60    1.60
   0   9   3   13.80    1.50
   0   9   3    9.20    9.80
  -1  -9  -3   26.00    1.90
  -1  -9  -3   22.90    1.70
   1   9   3   34.20   11.10
   1   9   3   24.60    2.00
  -2  -9  -3  187.58    7.30
   2   9   3  191.48    7.80
   2   9   3  199.68    8.00
   2   9   3  196.88   19.40
  -3  -9  -3    0.60    0.60
   3   9   3    0.00    0.50
   3   9   3    2.30    1.00
   3   9   3    0.90    0.90
   3   9   3   -2.10    8.20
  -4  -9  -3    3.90    0.70
  -4  -9  -3    3.80    0.80
   4   9   3    3.30    1.00
   4   9   3    2.00    1.00
   4   9   3    2.50    8.20
   4   9   3    2.10    1.00
   4   9   3    3.60    0.80
  -5  -9  -3   59.89    3.00
   5   9   3   63.29    3.60
   5   9   3   62.79    3.50
   5   9   3   63.19    4.10
  -6  -9  -3   64.29    3.10
   6   9   3   63.69    3.80
   6   9   3   63.09    3.50
   6   9   3   62.49    3.40
   7   9   3   -0.10    0.60
   7   9   3    1.00    0.60
   7   9   3    0.20    0.60
   8   9   3   90.49    4.10
   8   9   3   91.39    4.30
   8   9   3   86.49    3.70
  -9  10   3    2.50    0.60
  -8  10   3    5.90    1.00
   7 -10  -3    5.90    1.00
  -7  10   3    4.50    0.90
   6 -10  -3    3.20    0.90
  -6  10   3    3.20    0.80
   5 -10  -3   24.20    2.10
   5 -10  -3   27.70    2.40
  -5  10   3   25.70    2.20
   4 -10  -3   39.90    2.80
   4 -10  -3   43.40    2.70
  -4  10   3   42.30    2.60
  -4  10   3   45.20    2.60
  -4  10   3   60.79   35.20
   3 -10  -3    8.30    1.40
   3 -10  -3    7.20    1.10
   3 -10  -3    8.40    1.30
  -3  10   3   10.20    1.10
  -3  10   3    7.30    1.20
  -3  10   3    8.20    1.30
  -3  10   3   26.30   18.80
   2 -10  -3   33.70    2.40
   2 -10  -3   36.20    2.50
  -2  10   3   15.40   14.70
  -2  10   3   37.30    2.40
  -2  10   3   34.70    2.10
  -2  10   3   36.70    2.20
  -2  10   3   34.80    2.50
   1 -10  -3   72.49    3.80
   1 -10  -3   71.29    3.70
  -1  10   3   74.69    3.80
  -1  10   3   64.59    3.50
  -1  10   3   51.49   14.70
  -1  10   3   74.19    3.90
  -1  10   3   64.09    3.40
   0 -10  -3   56.19    3.20
   0 -10  -3   51.29    3.00
   0  10   3   57.99    3.30
   0  10   3   59.79    3.20
   0  10   3   58.09   13.80
   0  10   3   52.09    3.30
  -1 -10  -3   21.20    1.80
  -1 -10  -3   17.90    1.60
   1  10   3   23.30    1.90
   1  10   3   12.40   10.90
   1  10   3   16.90    1.80
   1  10   3   18.00    1.80
  -2 -10  -3  132.49    5.80
  -2 -10  -3  131.89    5.60
   2  10   3  134.39    6.10
   2  10   3  139.59    6.10
   2  10   3  129.09   17.00
   2  10   3  142.69    6.20
  -3 -10  -3   33.70    2.00
  -3 -10  -3   30.60    2.10
   3  10   3    9.20    9.30
   3  10   3   30.40    2.40
   3  10   3   33.30    2.00
   3  10   3   29.40    2.40
   3  10   3   34.50    2.40
  -4 -10  -3   13.50    1.20
  -4 -10  -3   14.30    1.30
   4  10   3   16.20    2.40
   4  10   3   14.30    2.20
   4  10   3   14.70    1.20
   4  10   3   15.70    1.80
  -5 -10  -3    0.70    0.60
   5  10   3    1.70    1.30
   5  10   3    0.60    0.70
   5  10   3    0.60    0.60
  -6 -10  -3   86.59    3.70
   6  10   3   81.39    4.00
   6  10   3   80.49    4.30
   6  10   3   84.29    4.20
   7  10   3    0.00    0.40
   7  10   3   -0.40    0.80
   7  10   3    0.80    0.60
   8  10   3    5.60    0.80
   8  10   3    7.90    0.70
  -8  11   3   18.00    1.20
   7 -11  -3    1.90    0.50
   6 -11  -3    7.40    1.20
  -6  11   3    8.30    1.00
   5 -11  -3    0.40    0.60
  -5  11   3    0.00    0.40
   4 -11  -3    2.80    0.90
   4 -11  -3    4.60    1.20
  -4  11   3   -1.80   35.50
  -4  11   3    3.70    0.70
  -3  11   3   16.60    1.40
  -3  11   3   28.80   22.50
  -2  11   3   10.60   16.80
   1 -11  -3  269.77   10.20
   1 -11  -3  258.67   10.00
  -1  11   3  263.97    9.90
  -1  11   3  267.87   10.50
  -1  11   3  218.28   27.70
  -1  11   3  268.47   10.30
   0 -11  -3   96.89    4.80
   0 -11  -3  106.09    4.80
   0  11   3  103.19    5.10
   0  11   3  117.99    5.80
   0  11   3  105.99    4.90
   0  11   3  102.79   17.20
  -1 -11  -3    7.20    1.70
  -1 -11  -3    6.20    1.00
   1  11   3    7.80   12.00
   1  11   3    7.10    1.40
   1  11   3    3.80    0.90
  -2 -11  -3    0.80    0.50
  -2 -11  -3    2.70    0.80
   2  11   3    1.90    0.70
   2  11   3    0.50    0.60
   2  11   3   -1.90   10.30
   2  11   3    0.70    0.70
   2  11   3    0.70    0.70
  -3 -11  -3   95.39    4.40
   3  11   3   96.59    4.70
   3  11   3   97.29    4.20
   3  11   3  100.89    4.70
   3  11   3   98.69    4.70
  -4 -11  -3   20.10    1.50
   4  11   3   18.30    1.70
   4  11   3   15.50    1.60
   4  11   3   21.50    1.40
   4  11   3   16.80    1.70
  -5 -11  -3   43.50    2.20
   5  11   3   36.50    2.40
   5  11   3   32.70    2.30
   5  11   3   33.80    3.50
   6  11   3   56.59    3.00
   6  11   3   63.59    3.00
   6  11   3   57.49    3.00
   7  11   3   32.60    1.90
   7  11   3   32.80    1.80
   7  11   3   36.50    1.90
   7 -12  -3   13.00    0.80
  -7  12   3   15.80    0.90
  -7  12   3   13.70    0.90
   6 -12  -3   57.19    2.80
  -6  12   3   58.29    2.40
  -5  12   3    9.50    0.80
   4 -12  -3   93.29    4.40
   3 -12  -3   12.60    1.50
   2 -12  -3   39.40    2.60
  -2  12   3   21.50   19.20
  -2  12   3   39.30    2.10
   1 -12  -3   13.70    1.60
  -1  12   3    9.30   26.40
  -1  12   3   19.10    1.60
  -1  12   3   19.60    1.50
   0 -12  -3  127.49    5.60
   0  12   3  131.19    5.50
   0  12   3  142.49    5.70
   0  12   3   89.39   21.90
   0  12   3  128.09    5.80
  -1 -12  -3   13.20    1.40
   1  12   3   -4.30   12.30
   1  12   3   13.10    1.30
   1  12   3   15.00    1.50
   1  12   3   10.50    1.40
   1  12   3   11.70    1.70
  -2 -12  -3   79.09    3.80
   2  12   3   78.39    3.60
   2  12   3   78.49    4.00
   2  12   3   82.99    4.00
   2  12   3   88.49    4.00
  -3 -12  -3    2.00    1.10
   3  12   3    1.90    0.70
   3  12   3    1.90    0.70
   3  12   3    3.30    0.90
   3  12   3    2.40    0.70
  -4 -12  -3    0.40    0.50
   4  12   3    1.50    0.70
   4  12   3    0.30    0.50
   4  12   3   -0.10    0.30
   4  12   3    0.70    0.60
  -5 -12  -3   12.50    0.90
   5  12   3    9.50    1.10
   5  12   3   12.20    1.30
   5  12   3    9.00    1.20
   6  12   3    1.50    0.50
   6  12   3    0.90    0.40
   6 -13  -3   31.40    1.60
  -6  13   3   35.70    1.50
   5 -13  -3   62.39    2.80
  -5  13   3   60.79    2.70
   4 -13  -3    8.00    1.10
   3 -13  -3  155.38    6.30
   2 -13  -3    6.10    1.00
   1 -13  -3    2.00    0.70
  -1  13   3    1.40    0.60
  -1  13   3    1.80    0.50
   0 -13  -3    2.10    0.70
   0  13   3    2.10    0.60
   0  13   3    3.20    0.60
  -1 -13  -3    3.70    0.90
   1  13   3    6.50    1.20
   1  13   3    2.30    0.80
   1  13   3    3.90    0.80
   1  13   3    3.80    1.00
  -2 -13  -3    1.50    0.50
   2  13   3    0.20    0.60
   2  13   3    1.00    0.50
   2  13   3    0.70    0.40
  -3 -13  -3   74.69    3.20
   3  13   3   75.69    3.20
   3  13   3   71.19    3.10
   3  13   3   73.79    3.40
   3  13   3   74.39    3.40
  -4 -13  -3   23.20    1.30
   4  13   3   23.90    1.60
   4  13   3   25.00    1.60
   3 -14  -3   38.90    2.10
  -3  14   3   40.30    2.00
   2 -14  -3    5.20    0.80
  -2  14   3    4.10    0.70
   1 -14  -3    2.00    0.60
  -1  14   3    1.70    0.50
   0 -14  -3   42.10    2.20
   0  14   3   43.90    2.10
   0  14   3   43.10    1.90
  -1 -14  -3   14.20    1.10
   1  14   3   14.00    1.00
   1  14   3   14.70    1.00
  -2 -14  -3    5.40    0.60
   2  14   3    6.00    0.50
   3  14  -4    2.10    0.70
   3  14  -4    2.30    0.60
   3  14  -4    2.90    0.60
   2  14  -4    4.00    0.90
   2  14  -4    4.70    0.80
   2  14  -4    4.30    0.70
   1  14  -4    2.70    0.80
   1  14  -4    2.10    0.60
   1  14  -4    2.50    0.60
  -1 -14   4    2.50    0.80
   0  14  -4   10.10    1.00
   0  14  -4    9.20    1.40
   0  14  -4    9.40    1.20
   0 -14   4    9.80    0.90
  -1  14  -4    0.40    0.40
  -1  14  -4    0.90    0.60
   1 -14   4    0.40    0.40
  -2  14  -4   65.19    2.90
   2 -14   4   65.09    3.10
  -3  14  -4   30.80    1.60
   3 -14   4   27.60    1.80
   4 -14   4   63.09    2.90
   4 -14   4   60.39    3.00
   5  13  -4   12.40    1.30
   5  13  -4   11.80    1.10
   5  13  -4   13.30    1.00
   5  13  -4   12.80    1.10
   4  13  -4    8.70    1.40
   4  13  -4    8.30    1.10
   4  13  -4   10.30    1.00
   4  13  -4   10.30    1.10
   3  13  -4  111.59    4.70
   3  13  -4  104.49    4.70
   3  13  -4  103.69    4.50
   3  13  -4  111.49    5.10
   2  13  -4    9.90    1.60
   2  13  -4   10.70    1.40
   2  13  -4    9.40    1.30
   2  13  -4    8.70    1.20
  -2 -13   4   10.80    1.00
   1  13  -4   12.90    1.30
   1  13  -4   15.90    1.40
   1  13  -4   15.50    1.30
   1  13  -4   14.50    1.70
  -1 -13   4   14.30    1.50
   0  13  -4  183.38    6.90
   0  13  -4  178.58    7.60
   0  13  -4  171.28    7.00
   0 -13   4  186.58    7.20
  -1  13  -4   27.50    2.30
  -1  13  -4   30.70    2.00
  -1  13  -4   29.70    1.80
   1 -13   4   34.70    2.20
  -2  13  -4    8.30    1.10
  -2  13  -4    8.00    1.50
   2 -13   4    8.40    1.20
  -3  13  -4    6.20    1.20
   3 -13   4    7.00    1.20
  -4  13  -4   77.49    3.20
   5 -13   4    9.90    1.10
   5 -13   4   10.70    1.20
   6 -13   4   59.89    2.80
   6 -13   4   56.99    2.70
   7  12  -4  126.69    5.00
   7  12  -4  140.89    5.50
   7  12  -4  124.39    5.40
   6  12  -4   30.60    1.90
   6  12  -4   29.00    1.90
   6  12  -4   30.20    1.60
   6  12  -4   33.00    2.30
   5  12  -4   27.50    2.60
   5  12  -4   27.10    1.90
   5  12  -4   28.30    2.30
   4  12  -4   19.30    1.50
   4  12  -4   20.10    2.00
   4  12  -4   17.80    1.60
   4  12  -4   19.70    1.70
   3  12  -4   15.50    1.50
   3  12  -4   13.40    1.40
   3  12  -4   14.60    1.50
   3  12  -4   15.30    1.90
   2  12  -4    3.50    0.90
   2  12  -4    6.20    1.20
   2  12  -4    5.10    1.00
   2  12  -4    3.70    1.20
  -2 -12   4    6.00    1.00
   1  12  -4   43.70    3.20
   1  12  -4   46.60    2.70
   1  12  -4   39.70    2.60
   1  12  -4   38.90    2.50
  -1 -12   4   41.70    2.50
   0  12  -4    1.60    0.70
   0  12  -4    3.40    0.80
   0  12  -4    3.50    0.80
   0  12  -4    2.30    1.00
   0  12  -4    3.40    0.40
   0 -12   4    2.50    0.70
   0 -12   4    2.50    0.70
  -1  12  -4   73.09    3.50
  -1  12  -4   78.29    3.80
  -1  12  -4   74.59    4.30
  -1  12  -4   74.69    3.60
  -1  12  -4   76.59    3.70
   1 -12   4   84.99    4.30
   1 -12   4   74.79    3.90
  -2  12  -4   39.70    3.10
  -2  12  -4   44.50    2.50
  -2  12  -4   43.60    3.10
   2 -12   4   41.80    2.70
  -3  12  -4   57.69    3.90
  -3  12  -4   62.29    3.70
  -3  12  -4   60.19    3.00
   3 -12   4   60.99    3.40
  -4  12  -4    2.90    0.60
   4 -12   4    3.70    0.90
  -5  12  -4   50.79    2.40
   5 -12   4   52.59    3.20
   5 -12   4   55.69    3.10
   6 -12   4    8.80    1.30
   6 -12   4    9.30    1.10
   7 -12   4   69.49    3.90
   7 -12   4   77.39    3.30
   8  11  -4   20.70    1.80
   8  11  -4   19.50    1.60
   7  11  -4    6.20    1.80
   7  11  -4    7.30    1.30
   7  11  -4    5.50    0.90
   6  11  -4    4.10    1.90
   6  11  -4    2.00    0.70
   6  11  -4    1.10    0.80
   6  11  -4    1.70    0.60
   5  11  -4    8.00    2.20
   5  11  -4    8.20    1.20
   5  11  -4    8.60    1.60
   5  11  -4   10.80    1.50
   4  11  -4   10.70    1.40
   4  11  -4   10.10    1.40
   4  11  -4    8.70    1.60
   4  11  -4   10.10    2.10
   3  11  -4   13.40    1.50
   3  11  -4   12.00    2.00
   3  11  -4   12.50    1.40
   2  11  -4  101.59    4.60
   2  11  -4  101.19    4.80
   2  11  -4  104.29    5.40
   2  11  -4  100.39    4.80
  -2 -11   4   86.89    4.40
  -2 -11   4   95.39    4.10
   1  11  -4   56.49    3.30
   1  11  -4   53.49    3.20
   1  11  -4   61.79    3.90
   1  11  -4   54.99    3.10
  -1 -11   4   59.49    2.90
  -1 -11   4   55.39    3.10
   0  11  -4   37.20    2.40
   0  11  -4   36.80    2.40
   0  11  -4   29.60    2.20
   0  11  -4   36.00    2.00
   0  11  -4   29.20    2.70
   0 -11   4   35.50    2.20
   0 -11   4   36.50    2.40
  -1  11  -4    9.70    1.40
  -1  11  -4   11.80    1.20
  -1  11  -4   11.30    1.20
  -1  11  -4    8.80    1.60
   1 -11   4   12.20    1.40
   1 -11   4   11.90    1.20
  -2  11  -4   18.10    1.60
  -2  11  -4   18.20    2.10
  -2  11  -4   16.60    1.50
  -2  11  -4   19.10    1.50
  -2  11  -4   18.40    2.10
   2 -11   4   17.70    1.50
   2 -11   4   16.80    1.70
  -3  11  -4    0.90    0.80
  -3  11  -4   -0.60    0.60
  -3  11  -4    1.30    1.30
  -3  11  -4    0.10    0.50
   3 -11   4    0.60    0.60
   3 -11   4    0.20    0.60
  -4  11  -4   36.00    3.50
  -4  11  -4   43.20    2.90
  -4  11  -4   43.60    2.30
   4 -11   4   38.80    2.60
   4 -11   4   43.10    2.80
  -5  11  -4    4.20    2.50
  -5  11  -4    3.30    0.60
   5 -11   4    2.60    0.80
  -6  11  -4    2.40    0.50
   6 -11   4    1.40    0.70
   6 -11   4    2.60    0.90
  -7  11  -4   25.60    1.40
   7 -11   4   26.70    1.90
   7 -11   4   23.30    1.90
   8 -11   4   36.90    1.90
   8 -11   4   34.50    2.10
   9  10  -4    0.10    0.90
   9  10  -4    0.40    0.50
   8  10  -4    3.00    0.60
   8  10  -4    3.10    0.90
   8  10  -4    4.30    0.90
   7  10  -4    2.10    0.90
   7  10  -4    2.90    0.80
   7  10  -4    0.50    0.60
   7  10  -4    0.90    0.50
   6  10  -4  120.09    5.90
   6  10  -4  114.79    5.10
   6  10  -4  109.39    5.20
   6  10  -4  114.69    4.80
   5  10  -4  274.57   11.60
   5  10  -4  314.97   14.30
   4  10  -4   20.50    2.50
   4  10  -4   16.10    1.50
   4  10  -4   17.80    2.10
   4  10  -4   17.70    1.70
   3  10  -4    2.20    1.00
   3  10  -4    4.60    1.00
   3  10  -4    3.20    2.00
   3  10  -4    4.00    1.00
  -3 -10   4    3.20    0.60
   2  10  -4  108.19    4.80
   2  10  -4  110.19    5.70
   2  10  -4  114.49    5.20
   2  10  -4  112.49    5.30
  -2 -10   4  108.39    4.60
   1  10  -4   44.00    2.10
   1  10  -4   45.10    2.20
   1  10  -4   44.50    3.30
   1  10  -4   39.10    2.50
   1  10  -4   44.00    2.70
   1  10  -4   46.00    2.80
   1  10  -4   38.40    2.60
  -1 -10   4   45.20    2.40
   0  10  -4    7.30    0.90
   0  10  -4    9.60    1.40
   0  10  -4    7.40    1.70
   0  10  -4    8.30    1.20
   0  10  -4    7.40    1.10
   0  10  -4    6.90    1.20
   0 -10   4    8.60    1.50
   0 -10   4    9.60    1.30
  -1  10  -4   11.00    1.80
  -1  10  -4    6.60    1.30
  -1  10  -4    7.70    1.10
  -1  10  -4    6.90    1.10
  -1  10  -4    8.80    1.10
  -1  10  -4    7.90    1.30
   1 -10   4   10.60    1.30
   1 -10   4    9.00    1.20
  -2  10  -4  118.79    5.10
  -2  10  -4  118.99    5.50
  -2  10  -4  119.99    6.00
  -2  10  -4  113.89    5.30
  -2  10  -4  117.29    5.00
   2 -10   4  120.29    5.50
  -3  10  -4  191.48    8.20
  -3  10  -4  200.68    8.10
  -3  10  -4  203.48    8.60
  -3  10  -4  189.68    7.50
   3 -10   4  195.78    8.10
   3 -10   4  193.08    7.80
  -4  10  -4  211.18    7.90
  -4  10  -4  213.18    8.80
  -4  10  -4  212.88   10.80
  -4  10  -4  207.48    7.80
   4 -10   4  215.58    8.50
  -5  10  -4  121.59    5.00
  -5  10  -4  119.39    6.70
   5 -10   4  130.39    6.20
   5 -10   4  129.19    6.10
  -6  10  -4   38.70    2.20
   6 -10   4   38.90    3.00
   6 -10   4   39.80    2.70
  -7  10  -4   75.89    3.40
   7 -10   4   73.99    4.10
   7 -10   4   73.19    3.80
  -8  10  -4   40.30    2.10
   8 -10   4   41.00    2.20
   8 -10   4   45.50    2.60
  -9  10  -4    4.30    0.90
   9   9  -4    6.80    1.20
   9   9  -4    6.00    1.10
   9   9  -4    6.20    1.00
   8   9  -4  118.09    5.70
   8   9  -4  117.39    5.20
   8   9  -4  115.29    4.90
   7   9  -4   18.90    2.10
   7   9  -4   18.60    1.60
   7   9  -4   19.20    1.80
   7   9  -4   19.40    1.40
   6   9  -4    6.60    1.70
   6   9  -4    5.40    1.00
   6   9  -4    5.40    1.20
   6   9  -4    3.20    0.80
   5   9  -4  334.87   13.40
   5   9  -4  336.67   12.20
   5   9  -4  361.66   12.80
   5   9  -4  341.57   12.80
   4   9  -4   26.70    1.90
   4   9  -4   23.40    2.40
   4   9  -4   28.10    2.10
   4   9  -4   28.50    2.20
   3   9  -4   56.39    3.00
   3   9  -4   58.39    3.80
   3   9  -4   61.29    3.30
  -3  -9   4   54.89    2.50
   2   9  -4   97.19    5.10
   2   9  -4   97.79    4.70
   2   9  -4  103.89    4.50
   2   9  -4   95.99    5.20
  -2  -9   4  106.09    4.10
   1   9  -4   95.69    4.50
   1   9  -4   99.39    4.40
   1   9  -4  100.59    4.70
   1   9  -4   92.29    5.00
   1   9  -4  105.29    3.90
   1   9  -4   99.29    4.30
   1   9  -4  103.49    4.00
  -1  -9   4   82.99    4.60
  -1  -9   4   96.89    4.10
   0   9  -4  217.78    7.90
   0   9  -4  218.58    8.30
   0   9  -4  203.08    8.30
   0   9  -4  218.78    9.10
   0   9  -4  211.88    8.00
   0   9  -4  216.48    7.90
   0  -9   4  207.48    8.20
   0  -9   4  209.28    7.90
  -1   9  -4  517.15   18.40
  -1   9  -4  541.95   18.40
  -1   9  -4  529.85   18.70
  -1   9  -4  534.85   18.30
  -1   9  -4  544.05   18.50
  -1   9  -4  529.35   19.40
   1  -9   4  556.44   18.30
   1  -9   4  540.95   18.70
  -2   9  -4   88.29    4.00
  -2   9  -4   85.79    4.20
  -2   9  -4   99.39    5.00
  -2   9  -4   84.29    4.00
  -2   9  -4   91.39    4.50
   2  -9   4   90.19    4.40
   2  -9   4   91.09    4.10
  -3   9  -4    9.00    1.80
  -3   9  -4    7.90    1.50
  -3   9  -4    7.80    1.40
  -3   9  -4   10.10    1.10
  -3   9  -4    7.30    0.90
   3  -9   4    7.70    1.30
   3  -9   4    7.30    1.20
  -4   9  -4   19.60    2.20
  -4   9  -4   21.40    2.70
  -4   9  -4   20.80    1.50
  -4   9  -4   23.60    1.70
  -4   9  -4   25.90    2.10
  -4   9  -4   23.10    1.60
   4  -9   4   26.80    2.10
   4  -9   4   26.60    2.30
  -5   9  -4   16.70    1.50
  -5   9  -4   10.90    2.40
  -5   9  -4   14.50    1.40
  -5   9  -4   16.90    1.80
   5  -9   4   14.60    1.50
   5  -9   4   16.00    1.70
  -6   9  -4    2.30    2.70
  -6   9  -4    6.10    1.40
  -6   9  -4    7.00    1.20
   6  -9   4    5.20    1.00
   6  -9   4    8.10    1.70
   6  -9   4    4.60    1.10
  -7   9  -4   54.69    2.90
   7  -9   4   50.59    3.10
   7  -9   4   52.89    3.50
  -8   9  -4   72.29    3.50
   8  -9   4   71.69    3.10
   8  -9   4   72.69    3.90
   8  -9   4   73.59    3.50
  -9   9  -4    2.50    0.60
   9  -9   4    4.90    0.90
  10   8  -4   30.60    1.90
  10   8  -4   31.60    2.10
   9   8  -4    7.00    1.40
   9   8  -4    4.80    1.00
   9   8  -4    5.60    0.80
   8   8  -4   57.39    3.40
   8   8  -4   59.29    3.00
   8   8  -4   55.09    3.70
   8   8  -4   56.99    3.30
   7   8  -4   57.49    3.20
   7   8  -4   57.79    3.30
   7   8  -4   58.49    3.40
   7   8  -4   53.69    3.80
   6   8  -4   10.80    1.60
   6   8  -4    8.20    1.30
   6   8  -4    9.90    1.60
   6   8  -4   10.10    1.90
   6   8  -4   11.20    1.10
   5   8  -4  142.19    5.80
   5   8  -4  145.49    6.90
   5   8  -4  145.09    6.20
   5   8  -4  141.49    6.10
   5   8  -4  140.39    6.20
   4   8  -4   10.00    1.20
   4   8  -4   11.60    1.40
   4   8  -4   11.80    1.60
   4   8  -4    9.20    1.30
   4   8  -4   11.10    2.00
   3   8  -4  366.76   13.10
   3   8  -4  360.66   13.10
   3   8  -4  348.27   13.70
   3   8  -4  355.96   13.00
   3   8  -4  384.96   12.80
   2   8  -4  173.18    6.90
   2   8  -4  177.68    7.80
   2   8  -4  183.78    6.20
   2   8  -4  186.68    7.30
   2   8  -4  180.08    6.20
   2   8  -4  183.18    7.60
  -2  -8   4  201.18    7.10
   1   8  -4  136.29    6.20
   1   8  -4  146.69    5.30
   1   8  -4  136.99    5.80
   1   8  -4  155.58    7.00
   1   8  -4  138.89    6.40
   1   8  -4  145.39    5.30
   1   8  -4  140.09    5.60
   0   8  -4   10.10    1.00
   0   8  -4    6.80    0.80
   0   8  -4    8.40    1.50
   0   8  -4    9.30    1.00
   0   8  -4    6.00    0.90
   0  -8   4    8.30    0.90
  -1   8  -4  115.69    5.60
  -1   8  -4  112.29    4.80
  -1   8  -4  112.19    4.80
  -1   8  -4  124.79    5.00
  -1   8  -4  112.49    4.70
  -1   8  -4  113.19    5.10
   1  -8   4  122.19    4.70
   1  -8   4  109.49    5.00
  -2   8  -4   21.70    1.50
  -2   8  -4   21.40    1.40
  -2   8  -4   22.90    2.00
  -2   8  -4   21.70    1.70
  -2   8  -4   21.90    2.10
   2  -8   4   22.90    1.80
   2  -8   4   21.70    1.60
  -3   8  -4    4.30    0.70
  -3   8  -4    3.30    0.80
  -3   8  -4    5.50    0.90
  -3   8  -4    2.30    1.00
  -3   8  -4    4.80    0.80
  -3   8  -4    5.70    1.30
   3  -8   4    2.80    0.70
   3  -8   4    4.50    0.90
  -4   8  -4   42.70    2.80
  -4   8  -4   40.80    2.20
  -4   8  -4   43.90    2.40
  -4   8  -4   42.60    3.10
  -4   8  -4   46.20    2.50
  -4   8  -4   40.90    3.20
   4  -8   4   39.50    2.60
   4  -8   4   42.40    2.50
  -5   8  -4   53.99    4.10
  -5   8  -4   55.19    2.90
  -5   8  -4   53.39    3.40
  -5   8  -4   54.19    2.90
   5  -8   4   53.59    3.00
   5  -8   4   50.69    3.10
  -6   8  -4   50.79    2.90
  -6   8  -4   51.59    2.90
   6  -8   4   51.59    3.00
   6  -8   4   47.50    3.10
   6  -8   4   54.29    3.60
  -7   8  -4    2.60    0.80
  -7   8  -4    3.00    0.90
   7  -8   4    3.00    1.30
   7  -8   4    2.60    0.90
  -8   8  -4   15.10    1.50
   8  -8   4   16.30    1.80
   8  -8   4   15.70    1.30
   8  -8   4   18.90    1.60
  -9   8  -4   41.40    2.40
   9  -8   4   45.30    2.10
   9  -8   4   46.10    2.70
 -10   8  -4   66.39    3.00
  11   7  -4    5.80    0.80
  11   7  -4    7.00    1.40
  10   7  -4    2.90    0.90
  10   7  -4    3.00    1.10
   9   7  -4   18.10    1.70
   9   7  -4   15.20    1.60
   9   7  -4   16.60    1.50
   9   7  -4   15.10    1.90
   8   7  -4  133.59    5.40
   8   7  -4  128.49    7.00
   8   7  -4  124.19    6.10
   7   7  -4    0.70    0.50
   7   7  -4    0.40    0.60
   7   7  -4    2.40    1.20
   7   7  -4    0.90    0.70
   7   7  -4    1.80    0.60
   6   7  -4  107.59    4.90
   6   7  -4  111.89    5.00
   6   7  -4  112.29    5.80
   6   7  -4  113.69    5.20
   6   7  -4  114.69    5.10
   5   7  -4    4.40    1.00
   5   7  -4    3.50    0.90
   5   7  -4    3.90    0.70
   5   7  -4    3.60    1.10
   5   7  -4    4.40    0.90
   4   7  -4   90.09    4.20
   4   7  -4   93.29    4.00
   4   7  -4   93.99    4.30
   4   7  -4   85.99    4.70
   4   7  -4   88.09    4.20
  -4  -7   4   93.19    3.20
   3   7  -4  248.68    9.40
   3   7  -4  239.98    9.30
   3   7  -4  257.67    9.50
  -3  -7   4  262.87    8.50
   2   7  -4    6.10    0.90
   2   7  -4    4.70    0.40
   2   7  -4    6.90    1.00
   2   7  -4    4.90    0.50
   2   7  -4    5.20    0.60
   2   7  -4    6.20    1.10
  -2  -7   4    5.20    0.50
   1   7  -4  148.99    5.80
   1   7  -4  165.18    5.80
   1   7  -4  153.28    5.90
   1   7  -4  165.48    5.70
  -1  -7   4  165.68    5.80
   0   7  -4   49.20    3.10
   0   7  -4   53.69    2.50
   0   7  -4   51.99    2.40
   0  -7   4   49.90    2.30
  -1   7  -4   93.59    3.70
  -1   7  -4  100.49    4.10
  -1   7  -4   94.99    4.10
   1  -7   4  102.69    4.00
  -2   7  -4    3.30    0.80
  -2   7  -4    5.70    0.60
  -2   7  -4    3.90    0.80
  -2   7  -4    6.70    1.30
   2  -7   4    5.70    0.80
  -3   7  -4  271.67    9.70
  -3   7  -4  283.77   10.30
  -3   7  -4  261.27    9.80
  -3   7  -4  270.37   10.80
  -3   7  -4  271.87   10.20
   3  -7   4  284.17    9.90
   3  -7   4  288.37   11.30
  -4   7  -4   11.00    1.80
  -4   7  -4    5.00    1.00
  -4   7  -4    6.40    1.40
  -4   7  -4    5.80    1.40
  -4   7  -4    5.80    0.90
   4  -7   4    6.90    1.10
   4  -7   4    7.30    1.20
  -5   7  -4   51.19    2.70
  -5   7  -4   56.79    3.90
  -5   7  -4   52.19    2.90
   5  -7   4   52.19    2.90
   5  -7   4   49.30    3.00
   5  -7   4   48.20   21.20
  -6   7  -4   67.89    3.40
  -6   7  -4   66.99    5.30
  -6   7  -4   66.79    3.50
   6  -7   4   68.49    3.50
   6  -7   4   37.90   20.10
   6  -7   4   70.79    3.80
   6  -7   4   69.59    4.20
  -7   7  -4    2.20    0.80
  -7   7  -4    2.90    0.70
   7  -7   4    3.50    0.80
   7  -7   4    3.20    1.00
   7  -7   4    3.50    1.00
  -8   7  -4   31.60    2.20
  -8   7  -4   26.60    2.00
   8  -7   4   55.09   27.20
   8  -7   4   30.70    2.60
   8  -7   4   30.10    1.80
   8  -7   4   31.10    2.10
  -9   7  -4    7.10    1.10
 -10   7  -4   56.99    2.90
  10  -7   4   57.09    3.80
  11   6  -4   66.79    3.20
  11   6  -4   71.19    3.40
  10   6  -4   65.49    3.50
  10   6  -4   69.69    3.80
  10   6  -4   62.29    3.30
   9   6  -4  234.48    9.30
   9   6  -4  233.78    9.80
   9   6  -4  238.08    9.20
   8   6  -4   55.29    3.80
   8   6  -4   58.59    3.50
   8   6  -4   59.29    3.00
   8   6  -4   59.59    3.40
   7   6  -4    2.40    0.80
   7   6  -4    3.80    0.80
   7   6  -4    3.90    0.80
   7   6  -4    1.20    0.70
   7   6  -4    2.30    0.70
   7   6  -4    3.20    1.00
   6   6  -4   10.70    1.00
   6   6  -4    9.70    1.00
   6   6  -4   13.40    2.20
   6   6  -4    7.40    1.20
   6   6  -4   10.30    1.40
   6   6  -4    8.80    1.20
   5   6  -4    7.70    0.90
   5   6  -4    9.90    1.00
   5   6  -4    9.40    0.90
   5   6  -4    9.40    1.10
   5   6  -4   10.90    1.10
   5   6  -4   12.30    1.80
   4   6  -4  176.18    6.20
   4   6  -4  168.28    6.60
   4   6  -4  167.48    6.30
   4   6  -4  169.68    6.60
   4   6  -4  161.48    7.10
   4   6  -4  162.58    6.80
  -3  -6   4  106.49    3.70
   2   6  -4  137.49    4.70
   2   6  -4  135.29    4.60
   2   6  -4  138.89    4.60
   2   6  -4  137.09    4.70
  -2  -6   4  139.29    4.80
   1   6  -4  261.77    9.00
   1   6  -4  255.47    8.90
   1   6  -4  273.87    8.90
   0   6  -4  148.89    5.30
   0   6  -4  157.48    5.70
   0   6  -4  165.88    5.80
   0   6  -4  154.68    5.90
   0  -6   4  160.08    5.60
  -1   6  -4   22.80    1.40
  -1   6  -4   21.80    1.50
  -1   6  -4   23.80    1.20
   1  -6   4   24.90    1.40
  -2   6  -4    4.20    0.70
  -2   6  -4    3.50    0.70
  -2   6  -4    3.20    0.80
   2  -6   4    3.50    0.70
  -3   6  -4  193.38    7.10
  -3   6  -4  196.78    7.60
   3  -6   4  187.98   20.60
   3  -6   4  204.18    7.30
  -4   6  -4   11.80    1.10
  -4   6  -4   14.40    1.30
  -4   6  -4   12.80    1.30
  -4   6  -4   14.00    1.80
   4  -6   4    7.90   11.50
   4  -6   4   13.70    1.30
  -5   6  -4   45.10    2.60
  -5   6  -4   48.60    2.50
  -5   6  -4   50.99    3.60
  -5   6  -4   48.20    3.00
   5  -6   4   46.90    3.10
   5  -6   4   47.20    2.60
   5  -6   4   36.50   12.90
   5  -6   4   48.10    2.80
  -6   6  -4  491.65   16.50
  -6   6  -4  494.55   17.80
   6  -6   4  470.85   17.20
   6  -6   4  458.45   17.70
   6  -6   4  462.15   16.50
  -7   6  -4   58.59    3.30
  -7   6  -4   50.59    3.10
   7  -6   4   57.99    3.20
   7  -6   4   56.79    3.40
   7  -6   4   59.39    3.80
   7  -6   4   48.50   18.70
  -8   6  -4   64.59    3.40
  -8   6  -4   67.79    3.60
   8  -6   4   63.19    3.40
   8  -6   4   71.49   21.00
   8  -6   4   66.09    4.00
   8  -6   4   62.59    3.40
  -9   6  -4   39.20    2.50
   9  -6   4   42.90    2.20
   9  -6   4   26.30   23.30
   9  -6   4   39.80    2.90
 -10   6  -4   20.00    1.60
  10  -6   4   19.20    1.20
  10  -6   4   22.40    1.70
 -11   6  -4   16.10    1.20
  11  -6   4   15.00    1.30
  11   5  -4    1.20    0.70
  11   5  -4    0.80    0.50
  11   5  -4    1.70    0.70
  10   5  -4    5.60    1.10
  10   5  -4    6.30    1.10
  10   5  -4    5.90    1.30
   8   5  -4   -0.30    0.70
   8   5  -4    0.70    0.50
   8   5  -4    0.90    0.60
   8   5  -4    0.70    0.50
   8   5  -4    0.70    0.70
   7   5  -4    6.00    1.20
   7   5  -4    6.60    0.90
   7   5  -4    5.60    1.00
   7   5  -4    5.50    0.90
   6   5  -4   36.30    2.40
   6   5  -4   36.90    2.30
   6   5  -4   32.40    2.00
   6   5  -4   36.60    2.10
   6   5  -4   35.20    2.10
   6   5  -4   38.60    2.70
   5   5  -4  485.25   16.40
   5   5  -4  403.56   15.70
   5   5  -4  430.76   15.10
   5   5  -4  426.96   15.00
   4   5  -4  203.48    7.20
   3   5  -4  206.48    7.20
  -3  -5   4  210.28    6.80
   2   5  -4    0.30    0.20
   2   5  -4    0.60    0.20
   2   5  -4    0.90    0.20
   2   5  -4    0.50    0.30
  -2  -5   4    0.30    0.20
   1   5  -4    0.80    0.50
   1   5  -4    1.20    0.30
   1   5  -4    1.40    0.30
   1   5  -4    0.50    0.30
  -1  -5   4    0.60    0.30
   0   5  -4   92.89    3.50
   0   5  -4   90.29    3.30
   0   5  -4   93.39    3.50
   0   5  -4   88.79    3.70
   0  -5   4   96.49    3.50
  -1   5  -4   22.60    1.20
  -1   5  -4   25.40    1.50
  -1   5  -4   26.30    1.50
   1  -5   4   26.10    1.30
  -2   5  -4    0.20    0.20
  -2   5  -4    0.80    0.50
  -2   5  -4    1.10    0.60
   2  -5   4    0.10    0.30
   2  -5   4   -4.20    9.80
  -3   5  -4   67.29    2.90
  -3   5  -4   71.69    3.30
  -3   5  -4   66.29    3.20
   3  -5   4   69.59   12.40
   3  -5   4   68.79    3.00
  -4   5  -4   49.40    2.70
  -4   5  -4   49.50    2.40
   4  -5   4   55.29   11.80
   4  -5   4   55.39    2.60
  -5   5  -4  136.19    6.10
  -5   5  -4  130.99    5.50
   5  -5   4  132.49    5.40
   5  -5   4  134.89   16.70
   5  -5   4  137.59    5.70
   5  -5   4  144.59    6.60
  -6   5  -4  691.03   23.20
  -6   5  -4  662.03   23.90
   6  -5   4  703.63   23.40
   6  -5   4  647.54   37.40
   6  -5   4  679.53   23.00
   6  -5   4  707.43   24.10
  -7   5  -4   12.00    1.70
  -7   5  -4   10.20    1.20
   7  -5   4   10.00    1.10
   7  -5   4   10.50    1.20
   7  -5   4   14.70   13.20
   7  -5   4    9.80    1.60
  -8   5  -4    2.00    0.80
  -8   5  -4    1.90    0.60
   8  -5   4    1.30    0.70
   8  -5   4    3.20    0.70
   8  -5   4    1.60    1.00
  -9   5  -4    1.10    0.70
   9  -5   4  -22.30   17.20
   9  -5   4    0.90    0.80
 -10   5  -4   35.40    2.30
  10  -5   4   35.60    1.90
 -11   5  -4    2.40    0.70
  11  -5   4    2.10    0.70
  12   4  -4   17.30    1.30
  12   4  -4   21.80    1.40
  11   4  -4   11.90    1.30
  11   4  -4   13.90    2.20
  10   4  -4   14.00    1.60
  10   4  -4   16.10    1.90
  10   4  -4   15.60    1.50
   9   4  -4   59.49    3.80
   9   4  -4   59.69    3.30
   9   4  -4   54.59    3.10
   9   4  -4   56.29    3.40
   8   4  -4    5.10    1.10
   8   4  -4    9.20    2.00
   8   4  -4    6.50    1.30
   8   4  -4    7.80    1.60
   7   4  -4    9.20    0.90
   7   4  -4   11.50    1.50
   7   4  -4    9.10    1.40
   7   4  -4    9.10    1.20
   7   4  -4   11.10    1.70
   7   4  -4    7.90    0.90
   6   4  -4  395.36   13.80
   6   4  -4  400.86   14.20
   6   4  -4  404.36   14.00
   5   4  -4   78.69    3.30
   4   4  -4   78.39    3.10
  -3  -4   4   74.89    2.70
  -3  -4   4   88.09    2.70
   2   4  -4 1249.68   38.80
   2   4  -4 1198.58   38.80
   1   4  -4  238.38    7.60
   1   4  -4  224.78    7.60
   1   4  -4  221.28    7.60
   0   4  -4  661.63   21.30
   0   4  -4  653.03   21.40
  -1   4  -4 1250.67   40.20
  -2   4  -4   67.49    2.70
  -2   4  -4   68.39    2.90
  -2   4  -4   67.49    3.00
   2  -4   4   68.69    2.80
   2  -4   4   78.89   10.80
  -3   4  -4    2.20    0.70
  -3   4  -4    3.70    0.90
   3  -4   4    3.60    7.00
   3  -4   4    2.70    0.60
  -4   4  -4  405.76   14.00
  -4   4  -4  407.26   14.10
   4  -4   4  380.56   22.80
  -5   4  -4   21.40    1.50
  -5   4  -4   20.30    1.40
  -5   4  -4   19.40    2.20
  -5   4  -4   17.00    1.50
   5  -4   4   17.90    1.80
   5  -4   4   18.70    1.50
   5  -4   4   24.60    9.00
   5  -4   4   19.50    1.40
  -6   4  -4    9.40    1.00
  -6   4  -4    6.90    1.00
   6  -4   4   10.50    1.20
   6  -4   4    9.20    1.00
   6  -4   4   20.70    9.40
   6  -4   4   11.50    1.40
  -7   4  -4   17.80    1.50
   7  -4   4   32.00   12.10
   7  -4   4   21.80    1.70
   7  -4   4   20.00    1.40
   7  -4   4   21.20    2.20
  -8   4  -4   11.40    1.20
  -8   4  -4   11.10    1.60
   8  -4   4   12.60    1.30
   8  -4   4    1.70   12.20
   8  -4   4   12.40    1.10
   8  -4   4   16.40    1.90
  -9   4  -4   13.00    2.30
   9  -4   4   17.60    1.30
   9  -4   4   -3.40   14.50
   9  -4   4   18.60    2.10
 -10   4  -4    8.30    1.30
  10  -4   4   12.50    1.50
  10  -4   4   10.80    1.00
 -11   4  -4   77.69    3.40
  11  -4   4   67.79    2.90
  11  -4   4   71.39    3.30
  11  -4   4   69.99    3.60
  12   3  -4   69.89    3.10
  12   3  -4   58.39    3.60
  11   3  -4   82.29    4.00
  11   3  -4   87.39    4.00
  11   3  -4   82.59    4.30
  10   3  -4    4.30    1.20
  10   3  -4    3.60    1.10
  10   3  -4    2.80    0.80
  10   3  -4    3.50    0.90
   9   3  -4  164.18    7.10
   9   3  -4  173.78    7.00
   9   3  -4  163.88    6.90
   9   3  -4  176.78    7.70
   8   3  -4   51.19    2.90
   8   3  -4   51.29    2.80
   8   3  -4   51.89    3.10
   8   3  -4   51.49    3.70
   7   3  -4   59.49    3.00
   7   3  -4   61.09    3.60
   7   3  -4   53.29    2.70
   7   3  -4   61.39    3.00
   7   3  -4   55.49    3.10
   6   3  -4  164.48    6.50
   6   3  -4  176.98    6.40
   6   3  -4  165.88    6.80
   5   3  -4  143.69    5.40
   2   3  -4  470.45   15.10
   2   3  -4  474.75   15.00
   1   3  -4 1496.65   47.60
   0   3  -4  547.75   18.70
   0   3  -4  602.64   18.70
  -1   3  -4   12.60    0.90
  -1   3  -4   12.00    0.70
  -1   3  -4   12.10    0.90
   1  -3   4   16.30    5.90
   1  -3   4   12.90    0.80
  -2   3  -4  372.06   12.60
   2  -3   4  374.66   18.80
  -3   3  -4   42.50    2.40
  -3   3  -4   42.30    2.30
  -3   3  -4   45.10    2.00
   3  -3   4   46.20    2.00
   3  -3   4   43.40    7.10
  -4   3  -4  143.19    5.10
  -4   3  -4  136.59    5.60
  -4   3  -4  133.79    5.60
   4  -3   4  139.99    5.20
   4  -3   4  128.09   11.70
  -5   3  -4   24.90    1.50
  -5   3  -4   30.40    2.20
  -5   3  -4   26.30    2.50
   5  -3   4   24.50    1.60
   5  -3   4   38.20    8.60
  -6   3  -4   10.60    1.10
  -6   3  -4    8.50    0.90
   6  -3   4    2.70    7.60
   6  -3   4   10.50    1.80
  -7   3  -4   22.20    1.80
  -7   3  -4   22.50    1.60
   7  -3   4   22.30    1.60
   7  -3   4   21.10    1.50
   7  -3   4   16.80   10.50
   7  -3   4   24.20    2.20
   7  -3   4   24.20    1.80
  -8   3  -4  163.48    6.60
  -8   3  -4  163.28    6.70
   8  -3   4  152.48   19.10
   8  -3   4  163.68    7.50
   8  -3   4  156.58    6.30
  -9   3  -4   92.49    4.40
  -9   3  -4   99.29    4.60
   9  -3   4   87.49   17.10
   9  -3   4  101.19    5.40
 -10   3  -4  109.49    4.90
  10  -3   4  111.59    5.40
  10  -3   4  110.79    4.50
  10  -3   4   95.69   21.90
 -11   3  -4   24.70    1.70
  11  -3   4   18.50    2.10
  11  -3   4   26.60    1.80
  12   2  -4   69.99    3.80
  12   2  -4   68.99    3.20
  11   2  -4    7.10    1.20
  11   2  -4    4.50    0.90
  11   2  -4    6.00    1.10
  10   2  -4   24.60    1.90
  10   2  -4   25.00    2.00
  10   2  -4   23.10    2.10
  10   2  -4   21.10    1.90
   9   2  -4  446.06   16.00
   9   2  -4  462.15   16.70
   9   2  -4  450.35   16.20
   8   2  -4  167.58    7.30
   8   2  -4  171.38    6.70
  -8  -2   4  163.78    5.80
   7   2  -4   10.10    1.10
   7   2  -4    8.50    1.40
   7   2  -4   10.90    1.50
   7   2  -4    8.20    1.10
  -7  -2   4    9.80    0.60
   6   2  -4   52.39    3.00
   6   2  -4   54.89    2.60
  -6  -2   4   55.89    2.10
   5   2  -4   47.00    2.20
  -5  -2   4   46.80    1.70
   4   2  -4    3.20    0.50
  -4  -2   4    2.30    0.20
  -4  -2   4    3.10    0.20
   3   2  -4   56.99    2.20
  -3  -2   4   52.39    1.90
   2   2  -4   38.30    1.50
   2   2  -4   36.20    1.40
   2   2  -4   35.50    1.40
   1   2  -4  592.34   19.10
   1   2  -4  602.34   21.80
   0   2  -4  109.49    3.80
   0   2  -4  108.59    3.90
   0   2  -4  114.39    3.90
   0   2  -4  110.09    3.60
  -1   2  -4  128.79    4.70
  -1   2  -4  129.99    4.50
  -1   2  -4  132.49    4.70
   1  -2   4  132.89    4.60
  -2   2  -4  187.28    6.70
  -2   2  -4  193.98    6.80
   2  -2   4  196.88   12.10
  -3   2  -4   94.29    3.60
  -3   2  -4   87.39    4.30
  -3   2  -4   94.29    3.80
   3  -2   4  102.99    9.00
   3  -2   4  100.39    3.70
  -4   2  -4   67.49    3.10
  -4   2  -4   69.59    2.80
   4  -2   4   71.69    8.40
   4  -2   4   70.09    2.90
   5  -2   4  671.93   31.30
  -6   2  -4  113.69    4.50
   6  -2   4  110.89    4.50
   6  -2   4  107.89    5.50
   6  -2   4  144.09   14.70
  -7   2  -4   80.29    3.70
  -7   2  -4   85.89    3.60
   7  -2   4   90.49   13.20
   7  -2   4   72.49    3.60
   7  -2   4   72.39    3.40
   7  -2   4   71.49    3.40
   7  -2   4   73.49    4.30
  -8   2  -4  114.49    5.10
   8  -2   4  110.99    4.70
   8  -2   4  120.59    6.00
   8  -2   4  108.59   15.50
  -9   2  -4   16.30    1.40
  -9   2  -4   14.20    1.50
   9  -2   4   23.60   11.60
   9  -2   4   16.40    2.00
   9  -2   4   14.80    1.30
 -10   2  -4    1.10    0.60
  10  -2   4    1.30    0.90
  10  -2   4    0.20    0.60
  10  -2   4    1.40    0.50
  10  -2   4  -11.20   13.40
 -11   2  -4   76.99    3.50
  11  -2   4   79.59    4.20
  11  -2   4   71.39    3.60
  11  -2   4   77.29    3.20
  12   1  -4   30.00    2.20
  12   1  -4   31.50    1.90
  12   1  -4   29.20    2.30
  11   1  -4    7.70    1.30
  11   1  -4    8.10    1.30
  11   1  -4   10.70    1.30
  10   1  -4   44.00    2.80
  10   1  -4   40.90    3.20
   9   1  -4  102.69    4.90
   9   1  -4  105.49    5.20
   9   1  -4  108.59    4.80
   9   1  -4  101.29    4.80
   8   1  -4  104.29    4.90
   8   1  -4  105.39    4.80
   8   1  -4  109.59    4.70
   8   1  -4  105.09    5.10
  -8  -1   4  110.49    4.10
   7   1  -4    9.50    1.20
   7   1  -4    8.20    1.00
   7   1  -4   10.70    1.10
   7   1  -4   10.90    1.30
  -7  -1   4    8.90    0.70
   6   1  -4   28.10    1.60
  -6  -1   4   26.10    1.20
   5   1  -4   20.20    2.30
   5   1  -4   22.90    2.90
   5   1  -4   21.20    1.30
   4   1  -4  350.76   13.50
   3   1  -4  265.27    8.30
   3   1  -4  243.58   10.70
   2   1  -4   11.10    0.80
   2   1  -4   10.10    0.60
   2   1  -4   10.70    0.70
   2   1  -4   12.00    2.80
  -2  -1   4   10.30    0.50
   1   1  -4    3.40    0.40
   1   1  -4    1.50    3.10
   1   1  -4    3.70    0.40
   1   1  -4    4.00    0.40
   1   1  -4    3.60    0.40
  -1  -1   4    3.00    0.30
  -1   1  -4    3.10    0.50
  -1   1  -4    3.20    0.50
  -1   1  -4    3.80    0.40
   1  -1   4    2.90    0.40
   1  -1   4    3.00    3.60
  -2   1  -4    4.30    0.40
  -2   1  -4    3.80    0.50
  -2   1  -4    3.00    0.50
   2  -1   4    2.60    3.60
  -3   1  -4   20.40    1.30
  -3   1  -4   17.10    1.20
  -3   1  -4   16.60    1.30
   3  -1   4   20.00    5.00
  -4   1  -4  183.08    6.40
  -4   1  -4  183.08    6.90
  -4   1  -4  177.38    6.80
   4  -1   4  192.68   13.30
  -5   1  -4   61.79    2.70
  -5   1  -4   56.19    3.70
   5  -1   4   61.79    2.70
   5  -1   4   74.29   10.10
  -6   1  -4   74.19    3.50
  -6   1  -4   86.79    3.70
   6  -1   4   92.69   12.00
   6  -1   4   66.89    4.70
   6  -1   4   76.89    3.30
  -7   1  -4   58.39    2.90
  -7   1  -4   60.89    3.10
   7  -1   4   56.09    2.80
   7  -1   4   70.49   11.90
   7  -1   4   55.89    3.70
  -8   1  -4   68.49    3.40
  -8   1  -4   70.49    3.60
   8  -1   4   67.89    3.30
   8  -1   4   67.69    4.20
   8  -1   4   77.59   13.90
  -9   1  -4   11.10    1.60
  -9   1  -4   11.50    1.10
   9  -1   4    9.90    1.00
   9  -1   4    8.40    1.70
   9  -1   4    8.00    1.60
   9  -1   4   -1.60   10.00
 -10   1  -4   10.00    1.20
  10  -1   4   10.10    1.70
  10  -1   4   16.00   15.20
  10  -1   4   11.50    1.00
 -11   1  -4   10.70    1.10
  11  -1   4   14.90    1.10
  11  -1   4   14.50    2.00
  11  -1   4   12.50    1.30
  12   0  -4   14.70    1.30
  11   0  -4    2.80    0.80
  11   0  -4    0.60    0.50
  11   0  -4    0.80    0.60
  10   0  -4   90.29    4.70
  10   0  -4   94.59    5.60
  10   0  -4   81.89    5.40
  10   0  -4   71.49    4.90
   9   0  -4   41.50    2.60
   9   0  -4   41.50    2.60
   9   0  -4   41.90    2.70
   9   0  -4   47.80    3.00
   8   0  -4  168.48    6.50
   8   0  -4  151.08    6.60
   8   0  -4  166.68    7.00
   8   0  -4  171.98    6.70
  -8   0   4  159.48    5.90
   7   0  -4   32.90    2.30
   7   0  -4   30.40    1.90
   7   0  -4   27.50    4.30
   7   0  -4   32.10    6.80
   7   0  -4   28.60    1.90
   7   0  -4   31.50    2.00
  -7   0   4   28.50    1.50
   6   0  -4   15.00    6.60
   6   0  -4   23.90    1.50
   6   0  -4   27.10    4.20
  -6   0   4   22.90    1.20
   5   0  -4   22.40    6.50
   5   0  -4   26.50    1.50
  -5   0   4   25.90    1.20
   4   0  -4  959.30   38.80
   4   0  -4 1130.29   33.70
   3   0  -4   17.70    0.80
   3   0  -4   20.00    1.10
   3   0  -4   13.90    4.80
   3   0  -4   18.60    1.00
   3   0  -4   18.00    0.90
  -3   0   4   20.90    0.90
   2   0  -4  208.88    6.90
   2   0  -4  205.28   11.50
   2   0  -4  212.68    7.00
   1   0  -4 1267.47   40.60
   0   0  -4   92.39    3.30
   0   0  -4   89.19    3.30
   0   0  -4   90.49    3.20
   0   0   4   90.59    8.20
   0   0   4   91.89    3.20
  -1   0  -4  168.28    5.80
  -1   0  -4  166.48    5.80
   1   0   4  170.68   10.20
  -2   0  -4   48.30    2.20
  -2   0  -4   49.00    2.00
   2   0   4   49.70    2.00
  -3   0  -4   67.49    2.50
  -3   0  -4   61.89    2.90
  -3   0  -4   60.59    2.70
   3   0   4   68.59    7.90
   3   0   4   64.99    2.50
  -4   0  -4  201.48    8.30
  -4   0  -4  201.78    7.80
   4   0   4  226.78    7.40
   4   0   4  215.88   13.90
   5   0   4  319.27   10.80
   5   0   4  309.67   18.80
  -6   0  -4   93.19    4.20
   6   0   4   99.39    3.90
   6   0   4   98.39   11.80
  -7   0  -4   29.00    1.90
  -7   0  -4   29.00    1.80
   7   0   4   27.70    8.70
   7   0   4   26.80    1.70
   7   0   4   27.30    2.50
  -8   0  -4   60.89    3.30
  -8   0  -4   64.59    3.30
   8   0   4   65.29    4.20
   8   0   4   62.59    3.10
   8   0   4   62.39   12.20
  -9   0  -4  106.59    4.80
  -9   0  -4  105.69    4.60
   9   0   4  119.29   16.70
   9   0   4  106.49    5.70
   9   0   4  104.39    4.60
   9   0   4  113.59    5.60
 -10   0  -4    8.10    1.20
  10   0   4   -1.60   12.80
  10   0   4    8.70    0.90
  10   0   4    5.70    1.20
  10   0   4    8.80    1.60
 -11   0  -4   10.80    1.00
  11   0   4   10.90    0.90
  11   0   4    9.70    1.20
  11   0   4    8.80    1.50
  12  -1  -4   33.80    2.00
  12  -1  -4   32.60    1.80
  11  -1  -4    9.00    1.30
  11  -1  -4   10.30    2.00
  11  -1  -4    6.10    1.00
 -11   1   4    7.50    0.90
  10  -1  -4  143.69    6.70
  10  -1  -4  142.69    6.00
 -10   1   4  133.49    5.70
 -10   1   4  135.89    5.70
   9  -1  -4   63.99    3.50
   9  -1  -4   61.09    3.30
   9  -1  -4   58.29    3.20
   9  -1  -4   59.09    3.20
  -9   1   4   58.59    2.80
  -9   1   4   57.09    3.10
   8  -1  -4    0.40    0.50
   8  -1  -4    1.80    0.70
   8  -1  -4  -13.50   10.40
   8  -1  -4    0.80    0.60
   8  -1  -4    0.80    0.50
   8  -1  -4   -2.50    4.30
  -8   1   4    1.00    0.40
  -8   1   4    0.40    0.60
   7  -1  -4   37.10    2.20
   7  -1  -4   34.50    2.00
   7  -1  -4   36.10    5.90
   7  -1  -4   31.00    2.20
   6  -1  -4   42.10    2.10
   6  -1  -4   55.59   12.40
  -6   1   4   36.80    1.80
   5  -1  -4    7.60    0.80
   5  -1  -4    0.80    9.30
   5  -1  -4    7.20    0.80
   5  -1  -4    6.00    0.60
  -5   1   4    7.50    0.70
   4  -1  -4 3053.59  105.59
   3  -1  -4   23.00    1.10
   3  -1  -4   24.60    1.20
   3  -1  -4   24.20    1.20
   3  -1  -4   23.70    1.20
   3  -1  -4   29.70    8.20
  -3   1   4   20.20    1.10
   2  -1  -4   34.40    1.60
   2  -1  -4   31.80    1.60
  -2   1   4   33.00    1.40
  -1   1   4  505.65   23.00
   0  -1  -4   24.70    1.30
   0  -1  -4   26.10    1.30
   0  -1  -4   28.10    1.20
   0   1   4   31.80    5.90
   0   1   4   28.20    1.20
  -1  -1  -4  168.38    5.80
  -1  -1  -4  162.88    5.70
   1   1   4  155.28    5.50
   1   1   4  150.28   10.60
  -2  -1  -4    2.30    0.60
  -2  -1  -4    3.10    0.50
  -2  -1  -4    3.50    0.50
   2   1   4    3.50    0.50
   2   1   4    5.30    3.60
  -3  -1  -4  706.83   23.10
   3   1   4  700.53   29.40
  -4  -1  -4   10.00    1.60
  -4  -1  -4   13.30    0.90
   4   1   4   14.10    0.90
  -5  -1  -4  189.78    6.70
   5   1   4  179.78    6.60
   5   1   4  207.08   14.40
  -6  -1  -4    1.40    0.50
  -6  -1  -4    1.40    0.50
   6   1   4    0.40    0.40
   6   1   4   -0.30    5.30
   6   1   4    1.60    0.90
  -7  -1  -4   34.80    2.10
  -7  -1  -4   33.00    1.90
   7   1   4   35.60    2.80
   7   1   4   32.80    2.00
   7   1   4   25.70    8.60
   7   1   4   34.60    2.50
  -8  -1  -4    2.70    0.70
   8   1   4    2.60    1.20
   8   1   4    1.10    0.80
   8   1   4   -7.30    8.50
  -9  -1  -4    6.30    0.90
  -9  -1  -4    6.40    1.00
   9   1   4    4.50    1.40
   9   1   4   17.30   11.00
   9   1   4    5.10    1.00
   9   1   4    3.10    1.00
 -10  -1  -4    0.30    0.50
  10   1   4    0.30    0.70
  10   1   4    0.20    0.50
  10   1   4    0.50    0.80
 -11  -1  -4   21.00    1.40
  11   1   4   24.30    1.70
  11   1   4   19.30    1.30
  12  -2  -4   24.80    1.60
 -12   2   4   22.90    1.30
  11  -2  -4    4.30    0.70
  11  -2  -4    2.20    0.70
 -11   2   4    4.50    1.20
  10  -2  -4   26.30    2.00
  10  -2  -4   22.40    1.70
  10  -2  -4   20.60    1.70
  10  -2  -4   22.20    2.30
 -10   2   4   20.00    1.50
 -10   2   4   22.60    1.70
   9  -2  -4   11.30    1.50
   9  -2  -4   10.60    1.20
   9  -2  -4    9.10    1.30
   9  -2  -4   12.70   15.50
   9  -2  -4    3.60    6.10
   9  -2  -4   10.80    1.30
  -9   2   4    9.00    0.90
  -9   2   4   10.30    1.10
   8  -2  -4   70.59    3.50
   8  -2  -4   70.09    3.70
   8  -2  -4   69.29    3.40
   8  -2  -4   68.19    9.10
  -8   2   4   64.69    3.40
  -8   2   4   68.79    3.20
   7  -2  -4  560.44   25.20
   7  -2  -4  504.55   17.50
  -7   2   4  471.75   17.40
   6  -2  -4    4.60    0.80
   6  -2  -4    5.10    0.70
   6  -2  -4    6.20    0.90
  -6   2   4    6.60    0.70
   5  -2  -4  134.09    5.00
   5  -2  -4   97.09   19.60
   5  -2  -4  137.59    5.10
   5  -2  -4  139.79    5.10
   5  -2  -4  126.39    4.90
  -5   2   4  132.69    4.90
   4  -2  -4  591.94   19.40
   4  -2  -4  585.54   19.10
   3  -2  -4  633.74   20.70
   2  -2  -4  714.53   23.50
  -2   2   4  741.03   34.80
   1  -2  -4  398.56   13.60
   0  -2  -4   66.59    2.60
   0  -2  -4   68.79    2.80
   0  -2  -4   70.59    2.80
   0   2   4   61.99    2.50
   0   2   4   65.49    8.40
  -1  -2  -4  377.56   13.10
  -1  -2  -4  382.86   12.90
   1   2   4  411.56   19.40
  -2  -2  -4  111.39    4.00
  -2  -2  -4   94.99    4.00
   2   2   4   96.29    3.70
   2   2   4   88.89    9.20
  -3  -2  -4  155.98    5.30
  -3  -2  -4  139.29    5.80
   3   2   4  153.28    5.40
   3   2   4  159.18   11.70
  -4  -2  -4  119.79    4.50
   4   2   4  119.09   11.10
   4   2   4  123.09    4.50
  -5  -2  -4   35.70    1.80
   5   2   4   32.10    1.60
   5   2   4   32.50    7.60
  -6  -2  -4   11.00    1.10
  -6  -2  -4   10.70    1.00
   6   2   4    8.40    6.50
   6   2   4   12.80    1.80
   6   2   4   10.50    1.30
   6   2   4   10.90    1.70
  -7  -2  -4   42.90    2.50
  -7  -2  -4   40.60    2.20
   7   2   4   40.40    2.30
   7   2   4   43.20    3.20
   7   2   4   44.30    3.00
   7   2   4   34.30    9.90
  -8  -2  -4   36.90    2.30
  -8  -2  -4   34.40    2.10
   8   2   4   37.50    2.80
   8   2   4   37.90    3.20
   8   2   4   30.90   10.70
   8   2   4   35.00    2.20
  -9  -2  -4   19.00    1.70
   9   2   4   19.40   10.70
   9   2   4   17.90    1.90
 -10  -2  -4   89.59    4.00
  10   2   4   90.09    4.80
  10   2   4   88.99    4.00
  10   2   4   87.79    4.70
 -11  -2  -4   10.70    0.90
  11   2   4   11.50    1.20
  11   2   4    8.50    1.50
  11   2   4    9.50    0.90
  12  -3  -4    5.60    1.00
 -12   3   4    6.40    0.70
  11  -3  -4   10.40    1.00
  11  -3  -4    9.80    1.40
  10  -3  -4  253.07    9.60
  10  -3  -4  232.88    9.20
  10  -3  -4  246.38    9.50
 -10   3   4  267.47    9.60
 -10   3   4  259.57    9.70
   9  -3  -4   69.79    3.50
   9  -3  -4   67.69    3.50
   9  -3  -4   61.39    3.30
   9  -3  -4   62.09    3.50
  -9   3   4   68.29    3.50
  -9   3   4   67.59    3.30
   8  -3  -4  129.79   13.30
   8  -3  -4  102.09    4.60
   8  -3  -4  105.99    4.80
  -8   3   4  107.39    6.10
  -8   3   4   98.79    4.40
   7  -3  -4   77.19   13.20
   7  -3  -4   75.19    3.80
   7  -3  -4   83.49    3.70
   7  -3  -4   79.69    3.70
  -7   3   4   83.39    3.60
  -7   3   4   80.79    3.90
   6  -3  -4    6.70    1.00
   6  -3  -4    6.30    1.00
   6  -3  -4    6.30    1.00
  -6   3   4    8.70    0.90
   5  -3  -4  237.28    8.60
   5  -3  -4  252.77    8.50
   5  -3  -4  227.48    8.30
   5  -3  -4  232.28    8.50
  -5   3   4  245.38    8.40
   4  -3  -4   45.20    2.30
   4  -3  -4   47.20    2.20
   4  -3  -4   45.50    2.10
  -4   3   4   20.60   17.00
  -4   3   4   49.00    2.20
   3  -3  -4   97.29    3.90
   3  -3  -4   95.09    3.90
   3  -3  -4   97.69    3.70
  -3   3   4   99.69   15.10
  -3   3   4  102.39    3.80
   2  -3  -4   60.49    2.70
   2  -3  -4   58.99    2.40
   2  -3  -4   55.59    2.50
  -2   3   4   68.69   11.50
   1  -3  -4  134.89    5.10
   1  -3  -4  139.89    5.40
  -1   3   4  145.69    5.00
  -1   3   4  132.29   12.70
   0  -3  -4   83.39    3.20
   0  -3  -4   87.29    3.50
   0   3   4   85.49    3.20
   0   3   4   82.09   10.20
  -1  -3  -4  481.55   15.60
  -1  -3  -4  452.45   15.50
   1   3   4  453.15   23.40
  -2  -3  -4  176.18    6.10
   2   3   4  165.18   13.20
   2   3   4  172.18    6.10
   3   3   4  239.68    8.20
  -4  -3  -4    3.50    0.60
   4   3   4    3.90    0.60
   4   3   4    6.20    5.30
  -5  -3  -4  184.98    6.70
   5   3   4  184.58    7.40
   5   3   4  190.18   15.80
   5   3   4  182.38    7.90
  -6  -3  -4    4.70    0.80
  -6  -3  -4    3.60    0.70
   6   3   4    4.20    0.80
   6   3   4    3.30    1.10
   6   3   4    4.20    0.80
  -7  -3  -4  547.45   18.20
  -7  -3  -4  512.25   18.40
   7   3   4  533.95   19.90
   7   3   4  557.44   19.30
   7   3   4  537.05   30.50
  -8  -3  -4   54.29    2.90
  -8  -3  -4   54.39    2.70
   8   3   4   54.49    3.60
   8   3   4   56.19   12.30
   8   3   4   54.69    3.90
   8   3   4   54.19    2.90
  -9  -3  -4   20.90    1.60
  -9  -3  -4   21.80    1.60
   9   3   4   18.90    2.10
   9   3   4   20.60    2.30
   9   3   4   21.40    1.70
 -10  -3  -4   21.90    1.80
  10   3   4   16.80    1.90
  10   3   4   16.90    1.80
  10   3   4   17.60    1.40
 -11  -3  -4    2.00    0.40
  11   3   4    0.80    0.60
  11   3   4    0.80    0.80
  12  -4  -4  106.39    4.20
 -12   4   4   99.39    4.00
  11  -4  -4   26.50    1.80
 -11   4   4   24.10    1.90
  10  -4  -4   18.60    1.50
  10  -4  -4   15.30    1.60
 -10   4   4   17.30    1.60
   9  -4  -4   23.90    2.00
   9  -4  -4   23.70    1.80
   9  -4  -4   14.90    9.00
   9  -4  -4   26.50    1.80
   9  -4  -4   27.20    2.00
  -9   4   4   26.50    2.00
  -9   4   4   28.40    1.90
   8  -4  -4   22.60    1.80
   8  -4  -4   25.00    1.80
   8  -4  -4    2.80    7.60
  -8   4   4   22.50    1.80
  -8   4   4   25.80    2.00
   7  -4  -4   25.90    1.80
   7  -4  -4   25.20    1.80
  -7   4   4   31.00    2.10
  -7   4   4   28.20    1.90
   6  -4  -4  125.09    5.60
   6  -4  -4  145.09    5.50
   6  -4  -4  140.29    5.70
   6  -4  -4  139.69    5.80
   6  -4  -4  146.49    5.90
   6  -4  -4  141.79    5.80
  -6   4   4  147.29    5.60
   5  -4  -4    1.20    0.70
   5  -4  -4    3.00    0.70
   5  -4  -4    1.90    0.60
   5  -4  -4    1.50    0.40
  -5   4   4    1.50    0.50
   4  -4  -4   25.80    1.50
   4  -4  -4   26.20    1.60
   4  -4  -4   27.00    1.90
  -4   4   4   24.20    1.50
  -4   4   4   22.80   16.60
   3  -4  -4   43.20    2.30
   3  -4  -4   37.60    1.90
  -3   4   4   36.20    1.90
  -3   4   4   43.40   12.30
   2  -4  -4  722.13   24.00
  -2   4   4  734.83   34.70
   1  -4  -4  342.37   11.50
   1  -4  -4  327.27   11.50
  -1   4   4  333.07   20.50
   0  -4  -4   49.90    2.60
   0  -4  -4   43.70    2.30
   0  -4  -4   51.09    2.20
   0   4   4   54.39    9.60
   0   4   4   49.30    2.10
  -1  -4  -4   51.99    2.50
  -1  -4  -4   54.49    2.30
  -1  -4  -4   53.69    2.90
   1   4   4   65.99    9.80
   1   4   4   51.39    2.30
  -2  -4  -4   34.60    1.70
  -2  -4  -4   27.80    2.50
   2   4   4   33.00    9.90
   2   4   4   34.00    1.60
  -3  -4  -4  145.99    5.30
   3   4   4  142.59    5.20
   3   4   4  141.29   13.50
   4   4   4 1200.08   41.70
   4   4   4 1325.87   53.49
   4   4   4 1393.56   45.10
  -5  -4  -4  112.49    5.00
  -5  -4  -4  124.19    4.70
   5   4   4  123.39    6.20
   5   4   4  120.99    6.20
   5   4   4  110.89    5.70
   5   4   4  125.99   14.70
  -6  -4  -4    4.30    0.80
  -6  -4  -4    5.90    1.00
   6   4   4    5.40    1.00
   6   4   4    3.90    7.80
   6   4   4    4.40    1.00
   6   4   4    4.00    1.30
  -7  -4  -4  384.96   13.20
  -7  -4  -4  365.26   13.40
   7   4   4  370.16   14.20
   7   4   4  385.66   24.90
   7   4   4  380.36   13.50
   7   4   4  381.46   14.80
  -8  -4  -4    1.50    0.60
  -8  -4  -4    1.80    0.50
   8   4   4   14.00   14.10
   8   4   4    2.60    1.10
   8   4   4    0.10    8.20
   8   4   4    0.70    0.50
   8   4   4    2.30    1.10
  -9  -4  -4   31.80    2.00
   9   4   4   29.60    2.00
   9   4   4   30.10    2.70
   9   4   4   31.60    2.60
 -10  -4  -4   10.30    1.00
  10   4   4   10.70    1.00
  10   4   4    9.90    1.70
  11   4   4   32.40    1.80
  11   4   4   28.80    2.00
  11   4   4   30.00    1.50
  12  -5  -4    0.40    0.30
 -12   5   4    0.00    0.30
  11  -5  -4    5.70    1.00
 -11   5   4    5.50    1.00
  10  -5  -4   17.90   12.40
  10  -5  -4   10.10    1.50
 -10   5   4    7.90    1.20
   9  -5  -4  198.38   20.50
   9  -5  -4  171.98    7.80
  -9   5   4  169.88    7.10
   8  -5  -4   26.30   10.70
   8  -5  -4   28.20    1.90
   8  -5  -4   29.80    2.00
  -8   5   4   27.50    2.00
  -8   5   4   29.60    2.20
   7  -5  -4   17.90    1.50
   7  -5  -4   19.30    1.60
  -7   5   4   19.70    1.60
   6  -5  -4  112.69    5.80
   6  -5  -4  116.89    5.20
   6  -5  -4  109.09    4.60
   6  -5  -4  117.79    4.80
   6  -5  -4  107.09    5.00
  -6   5   4  106.59    4.90
  -6   5   4  111.39    4.70
   5  -5  -4  351.76   12.70
   5  -5  -4  359.76   12.70
   5  -5  -4  341.17   12.70
   5  -5  -4  369.06   12.30
   5  -5  -4  347.97   12.30
  -5   5   4  324.87   13.60
  -5   5   4  374.36   13.10
   4  -5  -4   51.19    2.90
   4  -5  -4   44.30    2.40
   4  -5  -4   47.90    2.40
  -4   5   4   43.50    2.30
  -4   5   4   21.30   16.50
   3  -5  -4  250.07    9.30
   3  -5  -4  251.57    9.00
  -3   5   4  263.57    8.90
  -3   5   4  228.08   24.10
   2  -5  -4   48.20    2.60
   2  -5  -4   43.20    2.20
  -2   5   4   46.10   10.70
  -2   5   4   43.20    2.10
   1  -5  -4    0.10    0.30
   1  -5  -4    0.50    0.30
   1  -5  -4   -0.30    0.80
  -1   5   4    0.50    7.60
  -1   5   4    0.40    0.40
   0  -5  -4    2.70    1.10
   0  -5  -4    4.10    0.70
   0   5   4    3.20    7.20
   0   5   4    5.00    0.70
  -1  -5  -4  368.96   13.30
   1   5   4  373.66   24.30
   1   5   4  396.96   12.80
  -2  -5  -4   46.40    2.20
   2   5   4   44.40    2.10
   2   5   4   49.30    9.70
  -3  -5  -4    9.00    0.90
   3   5   4    8.70    0.70
   3   5   4   12.80    6.90
   4   5   4  547.05   28.60
   4   5   4  490.65   17.80
   4   5   4  504.85   17.50
   4   5   4  515.35   18.50
  -5  -5  -4   39.80    2.30
  -5  -5  -4   42.60    2.20
   5   5   4   42.60    2.40
   5   5   4   57.69   10.80
   5   5   4   38.30    3.00
   5   5   4   38.50    2.70
  -6  -5  -4   31.80    1.90
  -6  -5  -4   30.10    2.00
   6   5   4   33.90    2.90
   6   5   4   34.80    9.80
   6   5   4   33.00    3.30
  -7  -5  -4   25.70    1.80
  -7  -5  -4   25.40    1.60
   7   5   4   24.00    9.20
   7   5   4   23.20    1.90
   7   5   4   21.60    2.50
   7   5   4   24.90    2.30
   7   5   4   14.40   19.40
   7   5   4   26.00    1.80
  -8  -5  -4   17.40    1.50
  -8  -5  -4   15.90    1.40
   8   5   4   17.50    1.40
   8   5   4   22.10    3.80
   8   5   4   14.20    1.60
  -9  -5  -4    6.30    1.00
   9   5   4    3.30    1.10
   9   5   4    4.00    0.80
   9   5   4    4.20    1.30
 -10  -5  -4   21.50    1.40
  10   5   4   20.40    1.40
  10   5   4   20.40    1.80
  10   5   4   21.50    1.90
  11  -6  -4   39.50    2.10
 -11   6   4   39.40    2.20
  10  -6  -4    3.80    0.80
 -10   6   4    6.60    1.20
   9  -6  -4    8.90   12.60
  -9   6   4    3.40    0.90
  -9   6   4    4.10    0.90
   8  -6  -4   26.30   20.70
   8  -6  -4    5.30    0.90
  -8   6   4    4.70    1.10
  -8   6   4    6.00    0.90
   7  -6  -4    7.80    1.50
   7  -6  -4    7.50    1.10
  -7   6   4    6.50    1.20
  -7   6   4    6.50    1.60
   6  -6  -4   11.50    1.20
   6  -6  -4    9.50    1.10
   6  -6  -4    8.10    1.20
  -6   6   4    9.80    1.30
  -6   6   4    9.60    1.50
   5  -6  -4  134.49    5.60
   5  -6  -4  136.59    6.10
   5  -6  -4  142.59    5.50
   5  -6  -4  134.29    5.90
   5  -6  -4  131.29    5.70
  -5   6   4  137.69    5.50
  -5   6   4  144.39    5.90
   4  -6  -4  168.98    6.40
   4  -6  -4  157.68    6.90
   4  -6  -4  165.78    6.50
   4  -6  -4  166.88    7.40
  -4   6   4  157.28   23.10
  -4   6   4  175.18    8.30
   3  -6  -4  366.96   13.10
   3  -6  -4  365.96   12.70
   3  -6  -4  392.86   13.60
  -3   6   4  322.77   26.70
  -3   6   4  361.96   12.60
  -3   6   4  356.76   13.10
   2  -6  -4  689.33   22.70
   2  -6  -4  660.23   22.60
  -2   6   4  649.34   35.60
   1  -6  -4    9.40    1.00
   1  -6  -4   13.20    1.80
  -1   6   4    0.70    8.80
  -1   6   4    9.20    0.90
   0  -6  -4   83.19    4.50
   0  -6  -4   94.29    3.70
   0   6   4   85.59   12.40
   0   6   4   90.79    3.60
  -1  -6  -4    5.80    0.90
   1   6   4    1.60    6.80
   1   6   4    5.30    0.70
  -2  -6  -4   26.50    1.60
   2   6   4   28.40    2.40
   2   6   4   28.50    1.50
   2   6   4   37.80    9.40
  -3  -6  -4   48.60    2.50
  -3  -6  -4   51.69    2.80
   3   6   4   50.19    3.30
   3   6   4   44.00   10.00
   3   6   4   49.30    3.40
   3   6   4   46.10    3.70
  -4  -6  -4   29.50    1.90
  -4  -6  -4   25.80    1.70
   4   6   4   29.60    2.00
   4   6   4   31.10    2.60
   4   6   4   31.50    2.30
  -5  -6  -4   15.20    1.30
  -5  -6  -4   16.80    1.50
   5   6   4    6.30    7.90
   5   6   4   16.00    1.80
   5   6   4   15.80    1.50
  -6  -6  -4   43.40    2.60
   6   6   4   43.10    3.10
   6   6   4   44.00    2.70
   6   6   4   48.90   10.80
   6   6   4   43.50    2.70
   6   6   4   41.80    3.30
  -7  -6  -4   11.80    1.10
  -7  -6  -4   15.00    1.40
   7   6   4   14.90    1.40
   7   6   4    9.90    1.70
   7   6   4   11.50    2.10
   7   6   4   12.80    1.40
  -8  -6  -4   33.40    2.10
   8   6   4   27.20    2.50
   8   6   4   31.50    2.20
   8   6   4   33.60    1.90
   8   6   4   27.00    2.60
  -9  -6  -4   81.39    3.50
   9   6   4   76.99    4.10
   9   6   4   76.99    4.30
   9   6   4   77.39    3.70
  10   6   4   15.90    1.50
  10   6   4   17.20    1.20
  11  -7  -4   85.19    3.60
 -11   7   4   86.99    3.60
  10  -7  -4    0.50    0.40
 -10   7   4    0.60    0.50
   9  -7  -4    7.20   15.40
  -9   7   4    2.40    0.90
   8  -7  -4  151.88    6.80
   8  -7  -4  181.88   22.40
  -8   7   4  196.08    8.60
   7  -7  -4    4.40    0.90
   7  -7  -4    3.90    0.80
  -7   7   4    2.50    0.90
  -7   7   4    4.40    0.90
   6  -7  -4  305.67   11.70
   6  -7  -4  319.27   11.80
   6  -7  -4  319.57   12.20
   6  -7  -4  313.57   11.50
   6  -7  -4  319.27   12.40
   6  -7  -4  323.67   12.30
  -6   7   4  344.57   11.80
  -6   7   4  332.17   12.00
   5  -7  -4  280.47   11.30
   5  -7  -4  298.57   11.00
   5  -7  -4  296.77   11.10
   5  -7  -4  305.67   10.80
  -5   7   4  312.47   11.20
  -5   7   4  304.77   10.90
   4  -7  -4  288.57   10.40
   4  -7  -4  269.47   10.40
   4  -7  -4  288.47   11.00
   4  -7  -4  295.87   10.20
   4  -7  -4  274.47   10.80
  -4   7   4  284.57   33.70
  -4   7   4  280.97   10.50
  -4   7   4  276.77   10.20
   3  -7  -4  115.49    5.50
   3  -7  -4  123.69    5.00
   3  -7  -4  102.69    5.10
   3  -7  -4  116.49    5.00
  -3   7   4  110.09   18.20
  -3   7   4  118.79    5.00
   2  -7  -4  151.78    7.80
   2  -7  -4  127.49    6.90
   2  -7  -4  141.49    6.60
   2  -7  -4  141.39    6.40
  -2   7   4  143.29    5.50
  -2   7   4  113.49   16.10
   1  -7  -4  188.88    8.30
   1  -7  -4  196.58    8.20
  -1   7   4  207.18    7.30
  -1   7   4  202.98    7.80
  -1   7   4  203.58    7.60
  -1   7   4  185.28   20.90
   0  -7  -4    0.50    0.60
   0   7   4   -1.90    8.50
   0   7   4    0.80    0.40
  -1  -7  -4   41.90    2.60
  -1  -7  -4   40.10    2.20
   1   7   4   42.20    2.10
   1   7   4   45.10   10.40
  -2  -7  -4  214.48    8.30
  -2  -7  -4  225.98    8.00
   2   7   4  222.88   19.60
   2   7   4  201.38    8.50
   2   7   4  216.48    8.40
   2   7   4  225.28    9.10
  -3  -7  -4  218.48    8.20
  -3  -7  -4  225.08    8.00
   3   7   4  219.08    8.40
   3   7   4  210.08    9.10
   3   7   4  209.88    8.60
   3   7   4  197.68   19.00
  -4  -7  -4    3.50    0.80
  -4  -7  -4    5.80    1.00
   4   7   4    5.20    1.20
   4   7   4    1.30    8.10
   4   7   4    5.20    1.10
  -5  -7  -4   36.60    2.40
  -5  -7  -4   41.50    2.70
   5   7   4   39.10    2.60
   5   7   4   41.10    2.90
   5   7   4   40.00   10.30
   5   7   4   40.10    3.20
  -6  -7  -4   27.10    1.90
  -6  -7  -4   27.40    1.70
   6   7   4   27.00    2.10
   6   7   4   28.40    2.70
   6   7   4   28.60    2.50
   6   7   4   30.00    2.10
  -7  -7  -4   29.10    2.20
  -7  -7  -4   26.90    1.90
   7   7   4   28.30    2.70
   7   7   4   28.10    2.40
   7   7   4   25.50    2.00
   7   7   4   28.30    2.00
  -8  -7  -4    2.20    0.70
   8   7   4    3.00    1.10
   8   7   4    1.80    0.60
   8   7   4    2.30    0.70
   8   7   4    1.60    0.80
   9   7   4   54.39    2.80
   9   7   4   60.39    3.40
   9   7   4   59.09    3.20
  10  -8  -4   28.70    1.70
 -10   8   4   28.20    1.80
  -9   8   4    4.70    1.00
   8  -8  -4   19.60   23.70
  -8   8   4    7.40    1.20
   7  -8  -4  267.17   10.60
  -7   8   4  300.67   10.90
  -7   8   4  290.27   10.80
   6  -8  -4   48.30    2.70
   6  -8  -4   49.90    2.90
   6  -8  -4   48.60    2.70
   6  -8  -4   48.20    2.90
   6  -8  -4   41.70    4.30
   6  -8  -4   46.90    3.20
  -6   8   4   51.89    3.10
  -6   8   4   52.39    2.90
   5  -8  -4   33.40    3.80
   5  -8  -4   34.00    2.10
   5  -8  -4   34.90    2.40
   5  -8  -4   37.30    2.40
   5  -8  -4   36.90    2.70
  -5   8   4   35.50    2.30
  -5   8   4   33.20    2.40
   4  -8  -4   70.39    5.60
   4  -8  -4   74.69    3.60
   4  -8  -4   95.49    6.00
   4  -8  -4   81.09    3.90
  -4   8   4   76.99    3.70
  -4   8   4   88.59   25.80
   3  -8  -4    4.30    2.20
  -3   8   4  -17.70   16.30
   2  -8  -4   15.30    1.50
   2  -8  -4   14.80    1.40
  -2   8   4   16.60    1.60
  -2   8   4   16.50    1.30
  -2   8   4   12.10   12.60
  -2   8   4   16.40    1.40
   1  -8  -4   64.79    3.40
   1  -8  -4   69.09    3.30
  -1   8   4   66.49    3.50
  -1   8   4   68.49    3.10
  -1   8   4   64.49    3.20
  -1   8   4   55.49   14.10
   0  -8  -4   28.20    2.00
   0  -8  -4   30.50    1.90
   0   8   4   31.20    2.10
   0   8   4   27.80    1.90
   0   8   4   26.50    1.70
   0   8   4   27.90    2.00
   0   8   4    5.10   10.30
  -1  -8  -4   20.70    1.60
  -1  -8  -4   17.30    1.40
   1   8   4   22.30   10.00
   1   8   4   19.30    1.70
   1   8   4   19.30    1.70
  -2  -8  -4    2.50    0.70
  -2  -8  -4    1.70    0.60
   2   8   4    4.30    0.90
   2   8   4    1.70    0.90
   2   8   4    8.60    8.90
   2   8   4    2.80    1.00
  -3  -8  -4   50.99    2.70
  -3  -8  -4   50.99    3.40
   3   8   4   49.90    3.00
   3   8   4   28.00   10.40
   3   8   4   51.39    3.20
   3   8   4   51.39    3.60
  -4  -8  -4   73.39    3.50
   4   8   4   56.19   11.70
   4   8   4   69.59    3.70
   4   8   4   66.79    4.30
   4   8   4   59.49    3.30
   4   8   4   73.09    3.90
  -5  -8  -4    2.00    0.60
  -5  -8  -4    2.40    0.70
   5   8   4    1.70    0.90
   5   8   4    1.00    0.70
   5   8   4    1.70    0.80
   5   8   4    1.00    1.10
  -6  -8  -4    3.00    0.60
  -6  -8  -4    4.90    0.90
   6   8   4    5.20    1.80
   6   8   4    3.30    1.10
   6   8   4    3.50    0.90
   6   8   4    3.90    1.00
  -7  -8  -4   27.20    1.70
   7   8   4   21.60    2.30
   7   8   4   19.10    1.60
   7   8   4   23.20    1.90
   7   8   4   23.40    2.10
  -8  -8  -4   17.70    1.40
   8   8   4   17.30    1.20
   9   8   4  117.69    4.80
   9   8   4  111.19    4.50
  10  -9  -4   31.60    1.70
 -10   9   4   32.00    1.80
  -8   9   4   14.10    1.40
   7  -9  -4   14.00    1.20
   7  -9  -4   40.20   30.00
  -7   9   4   11.30    1.60
   6  -9  -4  129.49    5.60
  -6   9   4  125.09    5.60
  -6   9   4  124.69    5.60
   5  -9  -4    8.40    4.20
   5  -9  -4   15.20    1.70
   5  -9  -4   18.00    1.50
   5  -9  -4   19.20    1.70
  -5   9   4   18.10    1.70
  -5   9   4   19.00    1.60
   4  -9  -4   80.99    4.10
   4  -9  -4   67.79    4.70
  -4   9   4   80.69    4.00
  -4   9   4  117.69   28.60
   3  -9  -4   71.69    3.80
   3  -9  -4   75.09    3.80
  -3   9   4   38.00   19.80
  -3   9   4   73.79    3.70
  -3   9   4   71.29    3.50
   2  -9  -4   23.10    1.90
   2  -9  -4   20.60    1.80
  -2   9   4   23.00    1.70
  -2   9   4   -2.00   14.60
  -2   9   4   24.80    2.00
  -2   9   4   21.50    1.60
   1  -9  -4   26.90    2.00
   1  -9  -4   29.90    2.20
  -1   9   4   25.10    1.70
  -1   9   4   21.90    1.90
  -1   9   4   25.90    1.70
  -1   9   4   25.40    2.20
  -1   9   4    4.10   12.70
   0  -9  -4  144.69    6.60
   0  -9  -4  148.99    6.00
   0   9   4  122.39   18.50
   0   9   4  150.98    6.40
   0   9   4  146.79    6.20
   0   9   4  130.89    5.50
  -1  -9  -4   11.30    1.30
  -1  -9  -4    9.40    1.30
   1   9   4    0.70    9.90
   1   9   4    7.80    1.40
   1   9   4   10.20    1.50
  -2  -9  -4   49.00    2.80
  -2  -9  -4   43.70    3.40
   2   9   4   42.90    2.90
   2   9   4   26.20   11.30
   2   9   4   46.70    2.90
  -3  -9  -4    3.20    0.80
  -3  -9  -4    3.90    0.80
   3   9   4    3.20    1.00
   3   9   4    1.80    9.20
   3   9   4    3.80    1.10
   3   9   4    5.30    1.20
  -4  -9  -4   42.70    2.50
  -4  -9  -4   42.10    2.30
   4   9   4   39.70    2.20
   4   9   4   38.00    2.80
   4   9   4   23.60    9.90
   4   9   4   39.40    2.70
   4   9   4   39.00    2.70
  -5  -9  -4  143.09    5.80
  -5  -9  -4  126.89    5.60
   5   9   4  145.89    6.30
   5   9   4  145.89    6.40
   5   9   4  149.88    6.30
  -6  -9  -4   53.49    2.70
   6   9   4   50.29    3.10
   6   9   4   47.80    3.00
   6   9   4   48.20    2.90
  -7  -9  -4   46.00    2.30
   7   9   4   46.50    2.60
   7   9   4   45.30    2.80
   8   9   4   13.00    1.30
   8   9   4   16.10    1.60
   8   9   4   12.40    1.30
  -9  10   4   10.40    1.00
  -8  10   4   74.59    4.20
   7 -10  -4    4.10    0.70
  -7  10   4    2.90    0.70
   6 -10  -4    4.00    0.90
  -6  10   4    3.80    0.90
   5 -10  -4  100.89    5.10
   5 -10  -4   90.19    4.60
  -5  10   4   93.39    4.60
  -5  10   4  113.39    5.20
  -4  10   4  -42.00   27.90
   3 -10  -4  125.59    5.40
   3 -10  -4  132.69    5.80
   3 -10  -4  136.49    5.80
  -3  10   4  131.69    5.50
  -3  10   4  123.09    5.50
   2 -10  -4   13.50    1.60
   2 -10  -4   13.00    1.40
  -2  10   4   22.00   17.30
  -2  10   4   15.10    1.30
  -2  10   4   14.70    1.30
   1 -10  -4    5.40    1.10
   1 -10  -4    9.10    1.40
  -1  10   4    5.90    1.00
  -1  10   4    5.50    0.90
  -1  10   4    6.90    1.40
  -1  10   4   15.20   14.20
  -1  10   4    7.40    1.20
   0 -10  -4   89.79    4.20
   0 -10  -4   82.59    4.20
   0  10   4   76.09   15.60
   0  10   4   85.69    4.40
   0  10   4   85.79    4.20
   0  10   4   88.39    4.20
  -1 -10  -4   33.60    2.40
  -1 -10  -4   30.30    2.10
   1  10   4   30.90    2.30
   1  10   4   31.00   15.20
   1  10   4   33.30    2.50
   1  10   4   31.60    2.30
  -2 -10  -4   30.60    2.20
  -2 -10  -4   29.50    2.00
   2  10   4   32.70    2.30
   2  10   4   29.90    2.30
   2  10   4   25.90    2.20
   2  10   4   18.20   11.60
  -3 -10  -4    5.50    0.90
   3  10   4    5.90    1.20
   3  10   4   16.40   10.30
   3  10   4    7.70    1.70
  -4 -10  -4  132.79    5.60
   4  10   4  135.39    5.90
   4  10   4  139.99    6.00
   4  10   4  126.39    5.20
   4  10   4  135.19    5.90
  -5 -10  -4   17.70    1.40
   5  10   4   17.60    1.70
   5  10   4   16.20    1.70
   5  10   4   16.50    1.60
  -6 -10  -4   30.70    1.80
   6  10   4   25.00    2.20
   6  10   4   28.10    2.00
   6  10   4   25.90    1.90
   7  10   4   21.90    1.50
   7  10   4   18.90    1.40
   7  10   4   17.60    1.40
  -8  11   4    1.50    0.50
   7 -11  -4    0.00    0.30
  -7  11   4    0.10    0.40
   6 -11  -4   64.79    3.10
  -6  11   4   64.49    3.10
   5 -11  -4    1.10    0.70
  -5  11   4    1.40    0.50
   4 -11  -4    7.00    1.30
  -4  11   4   17.90   39.00
  -4  11   4    6.40    1.00
   3 -11  -4   24.10    2.00
  -3  11   4   20.60   24.80
  -3  11   4   25.30    1.60
   2 -11  -4   31.40    2.60
  -2  11   4   28.90   20.70
  -2  11   4   32.90    1.80
  -2  11   4   33.90    2.00
   1 -11  -4    8.10    1.70
  -1  11   4    5.90    1.70
  -1  11   4    6.20    1.20
  -1  11   4   -3.30   15.70
   0 -11  -4   86.09    5.30
   0  11   4   75.79    3.70
   0  11   4   69.39    4.10
   0  11   4   54.79   15.70
  -1 -11  -4   81.49    4.00
  -1 -11  -4   83.39    4.20
   1  11   4   53.19   14.70
   1  11   4   86.89    4.10
   1  11   4   87.09    4.40
   1  11   4   87.89    4.20
  -2 -11  -4    6.40    1.10
   2  11   4    7.70    1.40
   2  11   4    3.20   11.60
   2  11   4    6.20    1.00
   2  11   4    6.50    1.10
   2  11   4    5.30    1.10
  -3 -11  -4   10.10    1.20
   3  11   4   14.30    1.10
   3  11   4   12.00    1.30
   3  11   4   -2.20    9.90
   3  11   4    9.30    1.40
   3  11   4   10.20    1.50
  -4 -11  -4    3.90    0.80
   4  11   4    3.40    0.90
   4  11   4    2.60    0.80
   4  11   4    4.40    0.70
  -5 -11  -4   35.90    2.00
   5  11   4   37.90    2.10
   5  11   4   29.50    2.10
   5  11   4   33.30    2.40
  -6 -11  -4   27.40    1.50
   6  11   4   26.00    1.70
   6  11   4   24.10    1.60
  -7  12   4    5.00    0.50
   6 -12  -4    0.80    0.50
  -6  12   4    1.70    0.40
   5 -12  -4    0.70    0.70
  -5  12   4    0.70    0.40
   4 -12  -4    0.30    0.50
  -4  12   4    0.80    0.40
   3 -12  -4   87.59    4.20
   2 -12  -4    2.80    0.90
  -2  12   4    3.50    0.90
   1 -12  -4    1.80    0.80
  -1  12   4    1.10    0.60
   0  12   4   20.30   20.80
  -1 -12  -4   35.70    2.30
   1  12   4   36.80    2.60
   1  12   4   37.30    2.40
   1  12   4   36.10    2.20
   1  12   4   36.00    2.30
  -2 -12  -4    0.90    0.60
   2  12   4    1.30    0.70
   2  12   4    2.10    0.60
   2  12   4    1.50    0.70
   2  12   4    0.70    0.60
  -3 -12  -4   17.00    1.50
   3  12   4   21.00    1.30
   3  12   4   17.10    1.50
   3  12   4   21.90    1.40
   3  12   4   16.20    1.50
  -4 -12  -4   34.80    1.80
   4  12   4   31.40    2.00
   4  12   4   31.40    2.00
   4  12   4   33.00    2.00
  -5 -12  -4    8.10    0.70
   5  12   4    7.20    0.90
   5  12   4    6.90    0.90
   5 -13  -4   21.80    1.40
   4 -13  -4   11.20    1.10
   3 -13  -4    5.20    0.90
   1 -13  -4   19.70    1.80
  -1  13   4   19.20    1.20
   0 -13  -4  249.08   10.10
   0  13   4  238.38    8.70
  -1 -13  -4    1.60    0.60
   1  13   4    1.00    0.50
   1  13   4    0.70    0.50
  -2 -13  -4    5.40    0.80
   2  13   4    4.60    0.90
   2  13   4    5.40    0.70
   2  13   4    4.20    0.80
  -3 -13  -4    1.60    0.50
   3  13   4    0.20    0.40
   3  13   4    0.00    0.30
   2 -14  -4    1.60    0.50
  -2  14   4    1.70    0.50
   1 -14  -4   12.60    1.10
  -1  14   4   12.00    1.00
   0 -14  -4    0.20    0.40
   0  14   4    0.20    0.30
   0  14   4   -0.20    0.40
   3  14  -5   18.10    1.20
   3  14  -5   15.70    1.20
   3  14  -5   16.50    1.50
   2  14  -5    0.50    0.50
   2  14  -5    1.00    0.50
   2  14  -5    1.90    0.60
   1  14  -5    0.90    0.40
   1  14  -5    1.20    0.60
   1  14  -5    0.30    0.40
  -1 -14   5    0.20    0.40
   0  14  -5    0.70    0.60
   0  14  -5    0.60    0.50
   0  14  -5    0.30    0.30
   0 -14   5    0.70    0.50
  -1  14  -5    3.80    0.70
  -1  14  -5    2.50    0.70
   1 -14   5    4.20    0.70
  -2  14  -5   27.40    1.60
   2 -14   5   28.20    1.80
  -3  14  -5    0.60    0.30
   3 -14   5    0.10    0.40
   3 -14   5    0.60    0.40
   5  13  -5    6.80    1.00
   5  13  -5    5.90    1.10
   5  13  -5    6.20    0.80
   5  13  -5    5.30    0.80
   4  13  -5   20.90    1.80
   4  13  -5   21.20    1.50
   4  13  -5   23.20    1.50
   4  13  -5   22.20    1.60
   3  13  -5   12.00    1.50
   3  13  -5   13.40    1.20
   3  13  -5   12.50    1.70
   3  13  -5   11.50    1.10
   2  13  -5   31.80    2.10
   2  13  -5   38.00    2.30
   2  13  -5   39.80    2.70
   2  13  -5   39.30    2.20
   1  13  -5    4.30    0.80
   1  13  -5    3.00    0.90
   1  13  -5    4.00    0.90
  -1 -13   5    6.10    1.00
   0  13  -5    2.40    1.00
   0  13  -5    2.30    0.80
   0  13  -5    2.80    0.80
  -1  13  -5   27.90    1.60
  -1  13  -5   27.40    1.80
  -1  13  -5   26.90    2.30
   1 -13   5   26.90    1.90
  -2  13  -5   10.80    1.10
  -2  13  -5    9.50    1.40
   2 -13   5   12.70    1.30
   3 -13   5    0.80    0.70
   4 -13   5   10.60    1.50
   4 -13   5    7.70    1.10
   5 -13   5   44.10    2.60
   5 -13   5   46.40    2.50
   7  12  -5    0.10    0.30
   7  12  -5    0.30    0.50
   7  12  -5    0.30    0.40
   6  12  -5    1.00    0.60
   6  12  -5    1.50    0.60
   6  12  -5    1.00    0.50
   6  12  -5    1.40    0.40
   5  12  -5   52.69    3.20
   5  12  -5   53.79    2.80
   5  12  -5   51.19    2.80
   4  12  -5    3.40    1.10
   4  12  -5    2.70    0.80
   4  12  -5    4.00    0.90
   4  12  -5    4.10    0.90
   3  12  -5   99.89    4.40
   3  12  -5   97.79    4.60
   3  12  -5   96.19    5.10
   3  12  -5   97.29    4.50
   2  12  -5   92.89    5.00
   2  12  -5   98.69    4.40
   2  12  -5  102.19    4.50
   2  12  -5   98.29    4.50
  -2 -12   5   82.39    4.70
   1  12  -5   64.29    3.30
   1  12  -5   62.29    3.20
   1  12  -5   65.89    3.90
   1  12  -5   61.59    3.30
  -1 -12   5   54.49    3.10
   0  12  -5   33.80    2.20
   0  12  -5   34.00    2.80
   0  12  -5   34.10    2.30
   0 -12   5   40.00    2.40
  -1  12  -5  127.29    5.40
  -1  12  -5  130.89    5.30
  -1  12  -5  128.79    6.10
  -1  12  -5  119.09    5.20
   1 -12   5  124.29    5.60
  -2  12  -5   44.40    3.10
  -2  12  -5   44.00    2.50
   2 -12   5   44.40    2.80
  -3  12  -5    1.20    1.80
  -3  12  -5    0.60    0.50
   3 -12   5    0.70    0.60
  -4  12  -5    9.70    1.60
   4 -12   5    8.30    1.30
   5 -12   5    4.20    0.90
   5 -12   5    3.40    1.00
   6 -12   5   15.50    1.40
   6 -12   5   16.80    1.50
   7 -12   5   30.30    1.90
   7 -12   5   29.30    1.70
   8  11  -5    0.40    0.40
   8  11  -5    0.80    0.60
   7  11  -5    7.00    1.30
   7  11  -5    8.60    0.70
   7  11  -5    6.80    1.00
   7  11  -5    6.60    1.60
   6  11  -5   69.69    4.00
   6  11  -5   74.49    3.30
   6  11  -5   67.89    4.10
   6  11  -5   73.39    3.50
   5  11  -5    9.10    2.00
   5  11  -5   11.60    1.80
   5  11  -5   12.10    1.20
   5  11  -5   10.40    1.50
   4  11  -5    0.50    0.50
   4  11  -5    0.10    0.90
   4  11  -5    0.60    0.80
   4  11  -5    0.30    0.50
   3  11  -5    2.60    0.90
   3  11  -5    1.40    0.90
   2  11  -5  236.78    8.80
   2  11  -5  232.58    9.00
   2  11  -5  230.18    9.70
   2  11  -5  225.78    8.90
  -2 -11   5  213.78    8.30
   1  11  -5    7.70    1.20
   1  11  -5    6.20    1.10
   1  11  -5    8.10    1.70
   1  11  -5    8.50    1.30
  -1 -11   5    6.60    0.90
  -1 -11   5    7.30    1.20
   0  11  -5   16.80    1.50
   0  11  -5   19.80    1.70
   0  11  -5   20.20    1.70
   0  11  -5   20.50    2.20
   0  11  -5   18.60    1.20
   0  11  -5   20.90    1.70
   0 -11   5   21.80    1.70
   0 -11   5   17.10    1.40
  -1  11  -5   45.50    2.50
  -1  11  -5   49.10    2.70
  -1  11  -5   48.70    3.40
  -1  11  -5   42.50    2.70
  -1  11  -5   44.80    2.60
   1 -11   5   48.30    2.90
   1 -11   5   45.90    2.60
  -2  11  -5   10.30    1.40
  -2  11  -5    9.20    1.10
  -2  11  -5    7.60    1.50
  -2  11  -5   12.20    2.10
   2 -11   5   10.80    1.60
   2 -11   5    9.80    1.40
  -3  11  -5    0.40    0.50
  -3  11  -5    0.50    1.30
   3 -11   5    0.60    0.60
   3 -11   5    0.10    0.90
  -4  11  -5   56.89    4.50
  -4  11  -5   62.89    2.90
   4 -11   5   54.79    3.30
   5 -11   5   87.09    4.40
   6 -11   5   15.40    1.50
   7 -11   5   37.00    2.20
   7 -11   5   36.40    2.40
   8 -11   5   18.70    1.10
   8 -11   5   18.60    1.30
   9  10  -5    6.60    1.00
   8  10  -5    3.60    1.00
   8  10  -5    4.50    0.70
   8  10  -5    3.50    1.00
   7  10  -5   19.00    1.70
   7  10  -5   19.10    2.00
   7  10  -5   18.40    1.50
   6  10  -5   30.30    2.30
   6  10  -5   34.50    2.80
   6  10  -5   34.60    2.30
   6  10  -5   31.30    2.00
   5  10  -5   46.40    3.80
   5  10  -5   46.90    3.10
   5  10  -5   47.50    2.70
   5  10  -5   44.40    3.00
   4  10  -5    2.70    0.80
   4  10  -5    2.40    0.70
   4  10  -5    2.70    1.70
   4  10  -5    2.50    1.10
   3  10  -5    3.70    1.90
   3  10  -5    3.00    0.80
   3  10  -5    2.20    1.00
   3  10  -5    3.20    0.90
  -3 -10   5    3.50    0.60
   2  10  -5    3.40    0.80
   2  10  -5    3.10    0.90
   2  10  -5    4.50    1.10
   2  10  -5    4.80    1.40
   1  10  -5    6.00    0.60
   1  10  -5    7.50    1.20
   1  10  -5    6.90    0.60
   1  10  -5    4.60    1.40
   1  10  -5    6.00    1.10
   1  10  -5    5.70    0.70
   1  10  -5    4.80    0.90
   1  10  -5    5.70    1.00
  -1 -10   5    5.80    1.20
  -1 -10   5    6.80    1.10
   0  10  -5  269.17    9.80
   0  10  -5  275.87    9.80
   0  10  -5  281.37   10.40
   0  10  -5  265.07   10.30
   0  10  -5  276.87   11.20
   0  10  -5  277.17   10.20
   0 -10   5  292.67   10.40
   0 -10   5  259.97   10.30
  -1  10  -5   17.30    2.10
  -1  10  -5   21.30    1.70
  -1  10  -5   17.60    1.60
  -1  10  -5   17.00    1.80
  -1  10  -5   20.80    1.60
   1 -10   5   20.10    1.70
  -2  10  -5   22.60    2.00
  -2  10  -5   17.40    2.10
  -2  10  -5   16.20    1.40
  -2  10  -5   19.20    1.50
  -2  10  -5   16.70    2.00
   2 -10   5   20.30    1.80
   2 -10   5   16.90    1.50
  -3  10  -5    0.20    0.40
  -3  10  -5    0.50    0.60
  -3  10  -5    0.30    0.70
  -3  10  -5   -1.30    1.10
   3 -10   5   -0.10    0.60
   3 -10   5    0.20    0.40
  -4  10  -5  104.79    5.10
  -4  10  -5  101.39    4.20
  -4  10  -5   95.59    5.40
  -4  10  -5   99.49    4.30
   4 -10   5  108.89    4.90
   4 -10   5  114.49    5.20
  -5  10  -5   43.60    2.30
  -5  10  -5   41.90    3.00
  -5  10  -5   39.70    4.00
   5 -10   5   49.20    3.20
   5 -10   5   44.50    2.80
  -6  10  -5   48.00    2.40
   6 -10   5   46.20    3.30
   6 -10   5   46.10    2.90
  -7  10  -5   27.50    2.10
   7 -10   5   28.80    2.10
   7 -10   5   26.30    2.30
  -8  10  -5   35.30    1.80
   8 -10   5   36.20    2.00
   8 -10   5   35.80    2.30
   9   9  -5    8.30    1.40
   9   9  -5    9.50    0.90
   9   9  -5   10.20    1.10
   8   9  -5   28.70    2.40
   8   9  -5   28.60    2.10
   8   9  -5   29.20    1.60
   8   9  -5   27.80    1.80
   7   9  -5   10.70    1.00
   7   9  -5    8.80    1.80
   7   9  -5    8.40    1.50
   7   9  -5    8.80    1.30
   6   9  -5    1.40    0.70
   6   9  -5    2.20    1.40
   6   9  -5    2.30    1.20
   5   9  -5   23.20    1.90
   5   9  -5   22.50    1.90
   5   9  -5   21.00    1.70
   5   9  -5   23.80    2.00
   5   9  -5   25.90    2.50
   4   9  -5   23.80    1.80
   4   9  -5   20.50    2.30
   4   9  -5   23.70    2.00
   4   9  -5   23.70    1.90
   4   9  -5   23.40    1.90
   3   9  -5    0.90    0.50
   3   9  -5    0.70    0.80
   3   9  -5    0.80    0.60
   3   9  -5    1.30    1.30
  -3  -9   5    1.20    0.40
   2   9  -5  128.69    6.10
  -2  -9   5  137.39    5.10
   1   9  -5  131.89    5.20
   1   9  -5  132.59    5.70
   1   9  -5  134.89    5.70
   1   9  -5  129.99    5.40
   1   9  -5  133.69    6.30
   1   9  -5  128.99    4.80
   1   9  -5  134.59    4.90
  -1  -9   5  136.49    5.20
  -1  -9   5  115.49    5.40
   0   9  -5   10.50    1.20
   0   9  -5   10.80    1.20
   0   9  -5    9.20    1.80
   0   9  -5   10.80    1.20
   0   9  -5   10.20    1.40
   0   9  -5    9.50    1.00
   0  -9   5   10.20    1.00
   0  -9   5   11.30    1.20
  -1   9  -5  103.59    4.50
  -1   9  -5   97.69    4.70
  -1   9  -5  108.49    4.60
  -1   9  -5  105.19    4.70
  -1   9  -5  108.59    4.70
  -1   9  -5  108.99    5.50
   1  -9   5  102.59    4.80
   1  -9   5  107.89    4.50
  -2   9  -5   12.10    1.30
  -2   9  -5   10.10    1.50
  -2   9  -5   13.00    1.30
  -2   9  -5   13.40    1.20
  -2   9  -5   12.90    2.70
   2  -9   5   19.50    2.70
   2  -9   5   12.90    1.30
  -3   9  -5    4.60    1.30
  -3   9  -5    5.30    0.80
  -3   9  -5    5.60    1.10
  -3   9  -5    5.00    1.30
   3  -9   5    4.70    1.00
   3  -9   5    3.30    0.80
  -4   9  -5   38.40    2.20
  -4   9  -5   37.50    2.10
  -4   9  -5   38.20    3.20
   4  -9   5   37.50    2.60
   4  -9   5   38.00    2.50
  -5   9  -5    9.10    1.10
  -5   9  -5    7.00    1.20
   5  -9   5    7.50    1.40
  -6   9  -5   20.10    2.00
  -6   9  -5   12.20    3.00
   6  -9   5   22.60    2.10
   6  -9   5   19.60    3.50
  -7   9  -5   73.19    3.60
   7  -9   5   77.49    3.90
   7  -9   5   73.79    4.30
   7  -9   5   77.89    3.60
  -8   9  -5   86.29    4.00
   8  -9   5   98.89    4.90
   8  -9   5   95.59    5.30
  -9   9  -5  246.28    8.70
   9  -9   5  251.57    9.20
  10   8  -5   49.30    2.70
  10   8  -5   51.99    2.60
   9   8  -5   45.00    2.20
   9   8  -5   44.90    2.60
   9   8  -5   43.40    2.90
   8   8  -5    0.50    0.80
   8   8  -5    1.60    0.50
   8   8  -5    0.40    0.60
   8   8  -5    1.80    0.50
   8   8  -5    0.60    0.60
   7   8  -5    0.50    0.80
   7   8  -5    0.20    0.70
   6   8  -5   16.70    1.60
   6   8  -5   19.50    1.50
   6   8  -5   17.50    1.70
   6   8  -5   17.10    2.40
   6   8  -5   17.10    1.70
   5   8  -5    9.90    1.70
   5   8  -5    8.80    1.20
   5   8  -5   10.70    1.60
   5   8  -5   13.50    1.70
   5   8  -5    8.40    1.40
   4   8  -5   10.90    1.80
   4   8  -5    9.00    1.10
   4   8  -5    4.60    1.90
   4   8  -5   12.60    1.30
   3   8  -5    6.90    1.40
   3   8  -5    8.10    1.30
   3   8  -5    7.10    1.10
   3   8  -5    5.30    1.00
   3   8  -5    5.60    1.00
  -3  -8   5    6.80    0.60
   2   8  -5    4.90    0.90
   2   8  -5    4.20    1.10
   2   8  -5    4.80    0.90
   2   8  -5    4.50    0.80
   2   8  -5    5.60    1.20
  -2  -8   5    4.40    0.70
   1   8  -5  405.26   12.90
   1   8  -5  385.86   13.60
   1   8  -5  377.16   14.30
   1   8  -5  391.76   13.30
   1   8  -5  352.86   13.40
   1   8  -5  375.86   13.00
   1   8  -5  363.56   13.60
  -1  -8   5  402.76   13.00
   0   8  -5   94.89    4.90
   0   8  -5   93.69    4.10
   0   8  -5  102.99    4.40
   0   8  -5   99.49    5.00
   0   8  -5  105.59    4.10
   0  -8   5   98.29    4.00
   0  -8   5   84.49    4.30
  -1   8  -5  203.98    7.40
  -1   8  -5  169.98    7.70
  -1   8  -5  196.68    7.20
  -1   8  -5  185.58    8.10
  -1   8  -5  209.78    8.60
   1  -8   5  167.38    8.00
   1  -8   5  202.18    7.20
  -2   8  -5  242.88    9.10
  -2   8  -5  252.87   10.20
  -2   8  -5  227.68    9.20
  -2   8  -5  259.37   10.40
  -2   8  -5  264.87    9.50
   2  -8   5  259.57    9.60
   2  -8   5  261.67    9.30
  -3   8  -5    0.10    0.40
  -3   8  -5    0.20    0.50
  -3   8  -5    0.60    0.40
  -3   8  -5    0.40    0.70
  -3   8  -5    0.80    0.90
  -3   8  -5    0.30    0.40
   3  -8   5    0.70    0.50
   3  -8   5    0.10    0.40
  -4   8  -5   22.30    1.60
  -4   8  -5   20.70    1.80
  -4   8  -5   19.20    1.40
  -4   8  -5   22.00    1.60
  -4   8  -5   20.70    2.50
   4  -8   5   23.20    1.80
   4  -8   5   21.50    2.00
  -5   8  -5   76.39    4.30
  -5   8  -5   73.49    3.60
  -5   8  -5   71.19    3.60
  -5   8  -5   68.59    4.70
   5  -8   5   76.49    4.00
  -6   8  -5   65.89    3.40
  -6   8  -5   66.89    3.40
   6  -8   5   69.79    4.30
   6  -8   5   59.89    3.40
   6  -8   5   68.29    3.80
  -7   8  -5   10.00    1.50
  -7   8  -5    8.00    1.30
   7  -8   5    7.70    1.40
   7  -8   5    8.80    1.50
   7  -8   5    6.50    1.40
  -8   8  -5    5.80    1.00
   8  -8   5    5.40    1.30
   8  -8   5    7.70    1.20
  -9   8  -5    3.00    1.00
   9  -8   5    4.10    1.00
 -10   8  -5   12.30    1.00
  10   7  -5   57.39    3.30
  10   7  -5   60.19    3.10
  10   7  -5   65.89    3.40
   9   7  -5    6.30    1.10
   9   7  -5    4.00    1.00
   9   7  -5    5.00    1.10
   9   7  -5    5.60    1.30
   8   7  -5    8.40    1.80
   8   7  -5    8.90    1.00
   8   7  -5    7.20    1.40
   8   7  -5    7.60    1.00
   8   7  -5    7.10    1.40
   7   7  -5   98.99    4.70
   7   7  -5   95.19    5.30
   7   7  -5   97.19    4.80
   7   7  -5  101.09    4.50
   7   7  -5   99.89    4.30
   6   7  -5   54.79    3.10
   6   7  -5   55.59    3.70
   6   7  -5   54.39    3.00
   6   7  -5   56.89    3.30
   6   7  -5   56.59    2.90
   5   7  -5   77.09    4.40
   5   7  -5   70.79    3.40
[truncated: 505,712 more chars]
